# Supplementary material for: Ontology-Based Meta-Analysis of Global Collections of High-Throughput Public Data
Source: PLoS One. 2010 Sep 29;5(9):e13066. doi: 10.1371/journal.pone.0013066 (PMC2947508; doi:10.1371/journal.pone.0013066)
Supplement: Table S1 — The list of public databases containing raw microarray data available to the public. Only major databases were included in this list. (0.02 MB XLS) [file pone.0013066.s001.xls]

## Sheet: Sheet1
List of key public sources of data	URL	Citation
Gene Expression Omnibus (GEO)	http://www.ncbi.nlm.nih.gov/geo/	Tanya Barrett, Dennis B Troup, Stephen E Wilhite, Pierre Ledoux, Dmitry Rudnev, Carlos Evangelista, Irene F Kim, Alexandra Soboleva, Maxim Tomashevsky, Ron Edgar. NCBI GEO: mining tens of millions of expression profiles--database and tools update. Nucleic acids research. 2007 Jan;35(Database issue): D760-5
Array Express (EBI)	http://www.ebi.ac.uk/microarray-as/ae/	Helen Parkinson, Misha Kapushesky, Nikolay Kolesnikov, Gabriella Rustici, Mohammad Shojatalab, Niran Abeygunawardena, Hugo Berube, Miroslaw Dylag, Ibrahim Emam, Anna Farne, Ele Holloway, Margus Lukk, James Malone, Roby Mani, Ekaterina Pilicheva, Tim F Rayner, Faisal Rezwan, Anjan Sharma, Eleanor Williams, Xiangqun Zheng Bradley, Tomasz Adamusiak, Marco Brandizi, Tony Burdett, Richard Coulson, Mar…
Stanford Microarray Database (SMD)	http://smd.stanford.edu/	Janos Demeter, Catherine Beauheim, Jeremy Gollub, Tina Hernandez-Boussard, Heng Jin, Donald Maier, John C Matese, Michael Nitzberg, Farrell Wymore, Zachariah K Zachariah, Patrick O Brown, Gavin Sherlock, Catherine A Ball. The Stanford Microarray Database: implementation of new analysis tools and open source release of software. Nucleic acids research. 2007 Jan;35(Database issue): D766-70
CIBEX	http://cibex.nig.ac.jp/index.jsp	-
caArray	http://caarray.nci.nih.gov/	Kerry K Kakazu, Leo W K Cheung, Wilkens Lynne. The Cancer Biomedical Informatics Grid (caBIG): pioneering an expansive network of information and tools for collaborative cancer research. Hawaii medical journal. 2004 Sep;63(9): 273-5
International Genomic Consortium - expO	http://www.intgen.org/expo.cfm	-
