# Supplementary material for: Ontology-Based Meta-Analysis of Global Collections of High-Throughput Public Data
Source: PLoS One. 2010 Sep 29;5(9):e13066. doi: 10.1371/journal.pone.0013066 (PMC2947508; doi:10.1371/journal.pone.0013066)
Supplement: Table S3 — Meta-analysis results for the white fat tissue signature query against all other public datasets on normal tissue analysis. (0.38 MB XLS) [file pone.0013066.s003.xls]

## Sheet: bioset_details-3
Gene Expression Signature: brown preadipocytes culture 4d _vs_ white preadipocytes culture 4d
Signature size: 2302 features
Study: White versus brown adipocytes
imported ID	symbol	fold change	p-value	control expression	test expression	description
101023_f_at	0610010E21Rik	1.31	0.00905	188.4	246.5	succinate dehydrogenase complex assembly factor 1
95634_at	0610010K14Rik	1.65	0.00219	71.9	118.7	RIKEN cDNA 0610010K14 gene
95636_at	0610010K14Rik	1.28	0.00187	132.5	170.2	RIKEN cDNA 0610010K14 gene
99166_at	0610012G03Rik	1.26	0.0414	444.4	560.6	RIKEN cDNA 0610012G03 gene
94047_at	0610031J06Rik	-1.29	0.0191	1165.6	901	RIKEN cDNA 0610031J06 gene
96956_at	0610038D11Rik	-1.21	0.0404	1061	877.5	tRNA methyltransferase 11-2 homolog (S. cerevisiae)
94907_f_at	1110001J03Rik	1.44	0.0184	387.2	558.1	formation of mitochondrial complexes 1 homolog (S. cerevisiae)
160240_at	1110003E01Rik	-1.32	0.00788	317.5	240.5	RIKEN cDNA 1110003E01 gene
96756_at	1110007M04Rik	1.62	0.0174	21.3	34.6	NADH dehydrogenase (ubiquinone) 1 alpha subcomplex, assembly factor 4
96709_at	1110008P14Rik	1.93	0.0276	204.2	393.9	RIKEN cDNA 1110008P14 gene
94958_at	1110013L07Rik	-1.37	0.00092	61.2	44.8	family with sequence similarity 189, member B
94078_at	1110020P15Rik	1.36	0.0217	842.4	1147.9	RIKEN cDNA 1110020P15 gene
104314_r_at	1110032A03Rik	-1.28	0.021	36.1	28.2	RIKEN cDNA 1110032A03 gene
160329_at	1110049F12Rik	1.25	0.000341	73.3	91.8	RIKEN cDNA 1110049F12 gene
94382_at	1110057K04Rik	1.43	0.000953	61	87.3	RIKEN cDNA 1110057K04 gene
160717_at	1110059E24Rik	1.3	0.00735	77.8	101.3	RIKEN cDNA 1110059E24 gene
160359_at	1190002H23Rik	1.52	0.000717	236.1	358.5	RIKEN cDNA 1190002H23 gene
93143_at	1190005I06Rik	1.57	0.00592	81.5	127.9	RIKEN cDNA 1190005I06 gene
98458_at	1190007F08Rik	-1.62	0.0116	195	120.3	RIKEN cDNA 1190007F08 gene
95885_at	1200009F10Rik	-1.84	0.00589	80.4	43.7	RIKEN cDNA 1200009F10 gene
98049_at	1300018I05Rik	1.32	0.000205	127.9	169.2	RIKEN cDNA 1300018I05 gene
162417_at	1500001M20Rik	1.5	0.000394	20.4	30.5	RIKEN cDNA 1500001M20 gene
160723_at	1500001M20Rik	1.35	0.00565	48.7	65.9	RIKEN cDNA 1500001M20 gene
96791_at	1500005K14Rik	1.37	0.00826	104.3	143.4	family with sequence similarity 101, member B
160749_at	1500011H22Rik	1.26	0.00157	63.7	79.9	RIKEN cDNA 1500011H22 gene
98890_at	1700012G19Rik	1.36	0.000184	65.7	89.3	phosphoglycolate phosphatase
103780_at	1700021F05Rik	1.39	0.0136	29.3	40.9	RIKEN cDNA 1700021F05 gene
97210_at	1700037H04Rik	1.33	0.000893	149.4	198.9	RIKEN cDNA 1700037H04 gene
95619_at	1700040I03Rik	1.42	0.0233	45.4	64.6	RIKEN cDNA 1700040I03 gene
160556_at	1810020G14Rik	1.3	0.0192	116	150.3	COX16 cytochrome c oxidase assembly homolog (S. cerevisiae)
95447_at	1810034K20Rik	1.22	0.0339	152.5	186	RIKEN cDNA 1810034K20 gene
160983_at	1810044D09Rik	1.22	0.0036	38.5	47.1	RIKEN cDNA 1810044D09 gene
94983_at	1810073G14Rik	-1.45	4.06e-05	70.7	48.7	family with sequence similarity 114, member A2
160414_at	1810073N04Rik	-1.49	5.47e-05	692.2	464.2	solute carrier family 38, member 10
160955_at	2010309E21Rik	1.21	0.0244	98.2	118.5	RIKEN cDNA 2010309E21 gene
102784_at	216440	-1.38	0.00387	150	108.5	amplified in osteosarcoma
104000_at	2210023G05Rik	-1.31	0.00878	86	65.5	RIKEN cDNA 2210023G05 gene
160872_f_at	2310008H09Rik	1.24	0.0158	19.4	24.1	RIKEN cDNA 2310008H09 gene
96261_at	2310028O11Rik	1.28	0.0295	454.5	583.7	RIKEN cDNA 2310028O11 gene
104756_at	2310047M15Rik	1.39	0.000326	243.6	338.4	proteasome (prosome, macropain) assembly chaperone 4
96212_at	2310061I04Rik	1.38	0.0165	123.6	170.5	RIKEN cDNA 2310061I04 gene
160341_at	231872	1.41	0.00304	359.9	508.4	aminoacyl tRNA synthetase complex-interacting multifunctional protein 2
97448_at	236604	-1.24	0.00106	161.3	130.1	phosphatidylserine decarboxylase, pseudogene 1
160727_at	2410002F23Rik	1.21	0.00997	120.1	145.8	RIKEN cDNA 2410002F23 gene
98039_at	2410015M20Rik	1.25	0.0203	345.3	432.9	RIKEN cDNA 2410015M20 gene
96294_s_at	2410015N17Rik	1.88	7.69e-06	82.4	154.8	dCTP pyrophosphatase 1
96293_at	2410015N17Rik	1.68	3.5e-05	291.4	489.2	dCTP pyrophosphatase 1
103545_at	2610019E17Rik	1.92	0.0121	26.5	50.9	RIKEN cDNA 2610019E17 gene
100902_at	2610019F03Rik	-1.22	0.00248	60.2	49.4	RIKEN cDNA 2610019F03 gene
92268_at	2700007P21Rik	1.29	0.0256	69.6	90	RIKEN cDNA 2700007P21 gene
94360_at	2700029M09Rik	1.41	0.0254	42.7	60.5	RIKEN cDNA 2700029M09 gene
96016_at	2700094K13Rik	1.37	0.0223	784.2	1078.2	RIKEN cDNA 2700094K13 gene
93441_at	2700099C18Rik	1.45	0.0222	11.6	16.8	RIKEN cDNA 2700099C18 gene
101787_f_at	280487	-1.95	0.00548	32.5	16.7	pol polyprotein
97374_at	2810025M15Rik	1.48	0.000883	153.4	226.3	RIKEN cDNA 2810025M15 gene
100116_at	2810417H13Rik	1.66	0.038	99.6	165.7	RIKEN cDNA 2810417H13 gene
102194_at	2810432D09Rik	1.26	0.0213	220.3	277.7	RIKEN cDNA 2810432D09 gene
98029_at	3110056O03Rik	1.25	0.000638	74.7	93.2	RIKEN cDNA 3110056O03 gene
160200_at	3230401D17Rik	1.24	0.00129	34.9	43.4	RIKEN cDNA 3230401D17 gene
97412_at	3300001G02Rik	1.39	0.00797	324.9	452.2	small nuclear ribonucleoprotein 25 (U11/U12)
98357_at	433991	1.23	0.000363	30.3	37.3
94243_at	435678	1.4	0.0364	49.4	69
102233_at	4833442J19Rik	-1.51	0.00355	32.2	21.2	RIKEN cDNA 4833442J19 gene
94861_at	4930453N24Rik	1.21	0.0409	18.3	22.1	RIKEN cDNA 4930453N24 gene
161937_r_at	4931406I20Rik	1.26	0.0338	59.9	75.4	ring finger protein 220
103748_at	4933407C03Rik	-1.44	0.00623	149.4	103.5	RIKEN cDNA 4933407C03 gene
96614_at	4933426M11Rik	-1.45	7.69e-05	208.8	143.6	RIKEN cDNA 4933426M11 gene
103343_at	5430432M24Rik	-1.25	0.00245	45.4	36.3	family with sequence similarity 110, member A
93992_at	5430437P03Rik	1.22	0.0288	192.5	234.4	RIKEN cDNA 5430437P03 gene
93039_at	54381	-1.66	0.00181	62.2	37.3	plasma glutamate carboxypeptidase
100722_r_at	56304	-1.27	0.00902	89.8	70.9	recombinant antineuraminidase single chain Ig VH and VL domains
98047_at	5730410I19Rik	1.27	0.00073	114.6	146	ubiquitin protein ligase E3 component n-recognin 7 (putative)
93742_at	5730449L18Rik	1.35	0.000416	68.4	92.7	tRNA splicing endonuclease 15 homolog (S. cerevisiae)
103364_f_at	5730494M16Rik	1.24	0.0093	155.2	192.7	RIKEN cDNA 5730494M16 gene
104515_at	5730508B09Rik	1.23	0.00169	21.7	26.7	RIKEN cDNA 5730508B09 gene
104206_at	5730557B15Rik	1.21	0.0103	31.5	38.1	ankyrin repeat domain 33B
103584_at	5830471E12Rik	-1.35	0.00363	219.5	162.8	RIKEN cDNA 5830471E12 gene
100290_f_at	6230416J20Rik	1.45	0.00711	12.7	18.5	HAUS augmin-like complex, subunit 6
103562_f_at	629446	-1.63	0.00483	133.4	82.1	gag protein
104242_f_at	6530401N04Rik	-1.23	0.0341	117.6	95.5	RIKEN cDNA 6530401N04 gene
104243_r_at	6530401N04Rik	-1.22	0.0148	24.9	20.3	RIKEN cDNA 6530401N04 gene
160258_at	66449	1.22	0.00897	241.7	296	mitochondria-associated protein involved in granulocyte-macrophage colony-stimulating factor signal transduction
94211_at	6720460F02Rik	1.39	0.00335	152.5	211.4	RIKEN cDNA 6720460F02 gene
162401_f_at	71780	-1.63	0.00816	179.2	110	myo-inositol 1-phosphate synthase A1
104035_at	9130404D08Rik	-1.21	0.0126	74.5	61.8	RIKEN cDNA 9130404D08 gene
99624_at	9530068E07Rik	-1.28	0.00684	595.4	465.8	RIKEN cDNA 9530068E07 gene
94995_at	A030007L17Rik	1.29	0.00271	31.4	40.4	RIKEN cDNA A030007L17 gene
101057_at	A430005L14Rik	1.29	0.000274	119.1	153.7	RIKEN cDNA A430005L14 gene
100225_f_at	AA409481	1.24	0.00251	101.4	125.3
95184_f_at	AA419684	-1.36	0.0134	34.3	25.2
94899_at	AA536749	-1.24	0.0319	555.7	449.7	myosin phosphatase Rho interacting protein
104022_at	AA590060	1.36	0.00526	56.5	77.1
160759_at	AA597246	1.35	0.000169	267.7	360.6
161085_r_at	AA682038	-1.54	0.000707	234.3	152.5
103709_at	AA763466	-3.66	1.96e-05	2543.1	695.3
104152_at	AA960466	-1.2	0.00782	510.4	423.6
104176_at	Aak1	-1.4	0.00105	80.1	57.4	AP2 associated kinase 1
102916_s_at	AB010266	-3.01	7.29e-06	338.8	112.5
92395_r_at	AB010266	-1.2	0.00437	201.1	167.3
102777_at	Abat	-1.21	0.00586	85.6	70.6	4-aminobutyrate aminotransferase
97198_at	Abca1	-1.28	0.048	70.5	55	ATP-binding cassette, sub-family A (ABC1), member 1
104394_at	Abcb10	1.24	0.00333	33.7	42	ATP-binding cassette, sub-family B (MDR/TAP), member 10
103300_at	Abcb7	1.36	0.00241	31.4	42.5	ATP-binding cassette, sub-family B (MDR/TAP), member 7
93845_at	Abcf2	1.22	0.00298	321.5	390.9	ATP-binding cassette, sub-family F (GCN20), member 2
160612_at	Abcg1	1.32	0.000751	177.2	233.5	ATP-binding cassette, sub-family G (WHITE), member 1
103355_at	Abhd11	-1.21	0.0135	60.3	49.9	abhydrolase domain containing 11
102772_at	Abl1	-1.4	0.00226	233.4	166.3	c-abl oncogene 1, receptor tyrosine kinase
94217_f_at	AC002397	1.58	0.000432	62.5	98.9
92263_at	AC002397	-1.53	0.00299	197.8	129.7
99045_at	AC002397	-1.47	1.37e-05	58.3	39.6
160531_at	AC002397	1.31	0.0018	236.9	309.3
95064_at	Acaa2	1.66	0.018	1155.6	1921.2	acetyl-Coenzyme A acyltransferase 2 (mitochondrial 3-oxoacyl-Coenzyme A thiolase)
95425_at	Acadl	1.31	0.00698	71.4	93.6	acyl-Coenzyme A dehydrogenase, long-chain
103401_at	Acads	1.34	0.0164	166.1	222.3	acyl-Coenzyme A dehydrogenase, short chain
96870_at	Aco2	1.59	0.0163	1225.1	1942	aconitase 2, mitochondrial
161454_r_at	Acot7	1.25	0.00606	107.1	134.4	acyl-CoA thioesterase 7
96053_i_at	Acp1	1.37	0.000385	168.4	230.5	acid phosphatase 1, soluble
102193_at	Acsm3	1.33	0.021	49.1	65.3	acyl-CoA synthetase medium-chain family member 3
100381_at	Acta1	10.6	1.49e-07	48.6	517	actin, alpha 1, skeletal muscle
93100_at	Acta2	-1.47	0.00158	1419.8	964.7	actin, alpha 2, smooth muscle, aorta
101028_i_at	Actc1	10.8	3.32e-05	8.24	89	actin, alpha, cardiac muscle 1
93102_f_at	Actg2	-1.5	0.0015	320.2	212.8	actin, gamma 2, smooth muscle, enteric
95659_at	Actl6a	1.35	0.0229	66.7	90.2	actin-like 6A
100449_g_at	Acvrl1	-1.26	0.0179	141.9	112.7	activin A receptor, type II-like 1
92414_at	Adam12	-1.5	0.0131	207.2	137.9	a disintegrin and metallopeptidase domain 12 (meltrin alpha)
103588_at	Adam15	-1.23	0.0106	112.1	91.4	a disintegrin and metallopeptidase domain 15 (metargidin)
103554_at	Adam19	-1.69	0.00129	335	197.9	a disintegrin and metallopeptidase domain 19 (meltrin beta)
92357_at	Adam23	-1.32	0.0389	351.8	266.1	a disintegrin and metallopeptidase domain 23
101723_r_at	Adam28	-1.28	0.00693	446.2	349.8	a disintegrin and metallopeptidase domain 28
162388_r_at	Adam5	1.23	0.0106	426.7	525.9	a disintegrin and metallopeptidase domain 5
96188_at	Adar	1.38	0.022	42.5	58.8	adenosine deaminase, RNA-specific
161436_s_at	Adarb1	-1.34	0.00191	20.7	15.5	adenosine deaminase, RNA-specific, B1
94535_at	Add1	-1.32	0.000146	572.1	432.9	adducin 1 (alpha)
98589_at	Adfp	1.33	0.00013	1563.3	2077.6	adipose differentiation related protein
94906_at	Adh1	-1.31	0.0292	327.2	250.3	alcohol dehydrogenase 1 (class I)
103429_i_at	Adi1	1.5	0.0122	25.6	38.5	acireductone dioxygenase 1
102798_at	Adm	-1.51	0.00807	1004.5	664.5	adrenomedullin
104271_at	Admr	-1.27	0.0107	59.7	47	G protein-coupled receptor 182
101363_at	Adora2a	-1.2	0.000472	174.2	144.7	adenosine A2a receptor
99864_at	Adora2b	-2.46	2.59e-08	201.6	82	adenosine A2b receptor
97733_at	Adora2b	-2.21	3.38e-07	127	57.4	adenosine A2b receptor
93540_at	Adprh	-1.34	0.00129	483.5	361.8	ADP-ribosylarginine hydrolase
92340_at	Adra1b	-1.4	0.000143	84.8	60.6	adrenergic receptor, alpha 1b
98999_at	Adsl	1.5	0.00421	127.1	190.2	adenylosuccinate lyase
99039_g_at	Adss	1.53	0.00973	117.3	180	adenylosuccinate synthetase, non muscle
99038_at	Adss	1.37	0.015	180	246.9	adenylosuccinate synthetase, non muscle
98435_at	Adssl1	1.3	0.00327	23.5	30.6	adenylosuccinate synthetase like 1
100412_g_at	Aebp1	-3.2	4.31e-07	698.7	218.2	AE binding protein 1
94869_at	Aebp2	1.22	0.00812	38.1	46.6	AE binding protein 2
96139_at	AF001797	1.22	0.0119	235.4	286.7
100609_at	AF049850	-1.25	0.0173	33.1	26.5
103414_at	AF049850	-1.24	0.00338	185.4	149
160878_at	AF061503	1.76	1.42e-05	96.1	169.6
101799_at	AF078112	-1.25	0.000645	53.9	43.2
101798_at	AF078112	-1.23	0.0386	28.8	23.5
104607_at	AF093624	-1.8	0.000711	127.8	71.1
95158_at	AF100956	1.42	0.00018	271.9	385.9
100898_r_at	AF100956	-1.4	0.0119	54.3	38.7
103616_at	AF100956	-1.23	0.0116	99.7	81
101083_s_at	AF109905	1.32	0.019	252.4	334.3
97894_at	AF109905	1.23	0.0141	303.8	374.6
100946_at	AF109906	-1.67	0.000398	77	46.1
96785_at	AF110520	1.48	4.19e-05	37.9	56.1
101887_at	Agt	-2.03	9.34e-05	480.6	236.5	angiotensinogen (serpin peptidase inhibitor, clade A, member 8)
94934_at	Agtr2	2.58	0.0134	23.6	60.8	angiotensin II receptor, type 2
96025_g_at	Ahcy	1.32	0.00525	497.3	657.1	S-adenosylhomocysteine hydrolase
96024_at	Ahcy	1.25	0.0309	381.7	476.2	S-adenosylhomocysteine hydrolase
99862_at	Ahsg	-1.42	0.00267	66.6	46.7	alpha-2-HS-glycoprotein
104300_at	AI117936	1.39	0.00962	201.2	278.9
161008_at	AI428936	1.2	0.0263	61.4	73.9	expressed sequence AI428936
101675_at	AI447407	-1.34	0.000257	228.4	170.2
104708_at	AI463490	-1.22	0.00777	166.3	136.8
102103_f_at	AI482454	1.23	0.0116	996.6	1223.3
102108_f_at	AI505453	-1.34	0.0455	460.5	343.2
94220_at	AI836226	-1.67	3.98e-05	124.3	74.5
96696_at	AI837110	1.56	0.00274	504.7	787.3
101696_r_at	AI837271	-1.62	0.00127	69.7	43
100379_f_at	AI837905	-2.09	0.00202	794.9	381.2
93798_at	AI839988	-1.95	0.0477	877.7	451
99175_at	AI843396	-1.4	0.0295	395.2	283.3
160846_at	AI846534	-1.4	1.3e-05	374.5	267.7
160105_r_at	AI847033	-1.43	0.0015	118.1	82.8
98927_at	AI851048	-1.53	0.00349	100.9	65.8
104083_at	AI853217	1.65	0.00247	53.8	88.7
160423_at	AI853575	1.33	0.0032	59.4	78.9
103443_at	Aim1	1.26	0.0308	25.9	32.6	absent in melanoma 1
95148_at	Ak2	1.36	0.00508	452.7	614.5	adenylate kinase 2
97369_g_at	Akap1	1.42	0.00555	110.2	156.4	A kinase (PRKA) anchor protein 1
101435_at	Akap2	-1.25	0.0144	101.9	81.3	A kinase (PRKA) anchor protein 2
92796_at	Akp2	-2.1	0.00034	166.1	78.9	alkaline phosphatase, liver/bone/kidney
102168_at	AL078630	1.38	0.00325	16.3	22.5
92715_at	AL078630	1.3	0.00174	25.6	33.2
160743_at	Alad	1.34	0.00255	244.8	327.9	aminolevulinate, delta-, dehydratase
100068_at	Aldh1a1	-2.98	0.000796	678.3	228	aldehyde dehydrogenase family 1, subfamily A1
101707_at	Aldh1a2	-2.36	1.24e-05	87.5	37	aldehyde dehydrogenase family 1, subfamily A2
98372_at	Aldh1a3	-4.87	7.42e-09	145.8	29.9	aldehyde dehydrogenase family 1, subfamily A3
96058_s_at	Aldh2	-1.5	0.000619	476.9	318.6	aldehyde dehydrogenase 2, mitochondrial
96057_at	Aldh2	-1.43	0.0012	406.8	284.8	aldehyde dehydrogenase 2, mitochondrial
99548_at	Aldh3a1	1.24	0.0015	26.7	33.2	aldehyde dehydrogenase family 3, subfamily A1
99559_at	Aldh3a2	-1.29	4.15e-07	95.3	74	aldehyde dehydrogenase family 3, subfamily A2
97449_at	Aldh7a1	-1.7	2.09e-06	524.2	308.4	aldehyde dehydrogenase family 7, member A1
97450_s_at	Aldh7a1	-1.64	1.96e-05	478.7	292.8	aldehyde dehydrogenase family 7, member A1
160090_f_at	Aldoa	1.38	7.99e-05	2029.7	2797.1	aldolase A, fructose-bisphosphate
103790_at	Alg3	1.36	0.000718	255.1	346.2	asparagine-linked glycosylation 3 homolog (yeast, alpha-1,3-mannosyltransferase)
97355_at	Alkbh5	-1.25	0.00032	41.7	33.3	alkB, alkylation repair homolog 5 (E. coli)
103082_at	Ammecr1l	-1.33	0.0155	52	39	AMME chromosomal region gene 1-like
95531_at	Amot	-1.27	0.0153	45	35.4	angiomotin
104671_at	Ampd3	-3.31	1.09e-05	232.6	70.3	adenosine monophosphate deaminase 3
92210_at	Angpt2	2.4	0.000349	48.1	115.2	angiopoietin 2
103556_at	Angptl2	-1.22	0.021	641.7	524.7	angiopoietin-like 2
96119_s_at	Angptl4	1.53	0.00039	358.7	548.3	angiopoietin-like 4
100439_i_at	Ank1	1.46	0.00836	162.6	237.5	ankyrin 1, erythroid
97786_at	Ankrd2	1.38	7.83e-05	60.2	83.3	ankyrin repeat domain 2 (stretch responsive muscle)
104390_at	Anp32a	1.27	0.00596	87.1	110.8	acidic (leucine-rich) nuclear phosphoprotein 32 family, member A
96891_at	Anp32b	1.29	0.00946	953.7	1228.9	acidic (leucine-rich) nuclear phosphoprotein 32 family, member B
97556_at	Anp32e	1.52	0.0131	63.9	96.9	acidic (leucine-rich) nuclear phosphoprotein 32 family, member E
97345_at	Anp32e	1.42	0.00323	61.6	87.4	acidic (leucine-rich) nuclear phosphoprotein 32 family, member E
100569_at	Anxa2	1.39	0.00473	2840	3954.5	annexin A2
160552_at	Ap1s1	1.2	0.035	667.8	803.9	adaptor protein complex AP-1, sigma 1
102835_at	Ap2a2	-1.38	0.00182	242.9	176.2	adaptor protein complex AP-2, alpha 2 subunit
102710_at	Apbb1ip	-1.29	0.00315	370.8	287.1	amyloid beta (A4) precursor protein-binding, family B, member 1 interacting protein
160903_at	Apbb2	-1.69	0.000748	53.4	31.7	amyloid beta (A4) precursor protein-binding, family B, member 2
96132_at	Apcdd1	-1.43	0.00299	96.3	67.5	adenomatosis polyposis coli down-regulated 1
93559_at	Apex1	1.44	0.000678	379.2	546.7	apurinic/apyrimidinic endonuclease 1
104752_at	Apip	1.27	0.0117	126.2	160.7	APAF1 interacting protein
100392_at	Apln	1.23	0.00347	149.1	182.9	apelin
97236_r_at	Apobec2	-1.32	0.000904	60.3	45.6	apolipoprotein B mRNA editing enzyme, catalytic polypeptide 2
93592_at	Apod	1.34	3.24e-06	19.2	25.7	apolipoprotein D
95356_at	Apoe	-1.69	0.023	4427.1	2617.2	apolipoprotein E
93063_at	App	-1.85	0.000443	1795.5	972.2	amyloid beta (A4) precursor protein
93330_at	Aqp1	1.49	2.42e-06	41.6	61.8	aquaporin 1
101859_at	Aqp7	1.61	0.000299	81.3	130.7	aquaporin 7
104549_at	Aqr	1.32	0.0031	127.9	168.9	aquarius
92667_at	Ar	-1.31	0.00148	123.7	94.8	androgen receptor
94513_r_at	Arcn1	-1.44	0.0038	59.7	41.5	archain 1
100575_at	Ard1	2.14	5.94e-05	95.4	204.1	ARD1 homolog A, N-acetyltransferase (S. cerevisiae)
97811_at	Arfgap3	-1.29	0.0088	222.4	171.8	ADP-ribosylation factor GTPase activating protein 3
101866_at	Arfrp1	1.32	0.00636	75.2	99.2	ADP-ribosylation factor related protein 1
104315_at	Arhgap1	-1.44	0.00108	412.7	286.1	Rho GTPase activating protein 1
94258_at	Arhgdib	1.33	0.000933	244.3	325.9	Rho, GDP dissociation inhibitor (GDI) beta
104331_at	Arid1a	-1.44	0.0483	174.2	121.2	AT rich interactive domain 1A (SWI-like)
103079_at	Arid2	-1.76	0.00031	50.6	28.7	AT rich interactive domain 2 (ARID, RFX-like)
103496_at	Arid3a	-1.33	0.00242	52.3	39.4	AT rich interactive domain 3A (BRIGHT-like)
101439_at	Arl6	1.39	0.0292	63.3	88.1	ADP-ribosylation factor-like 6
97211_at	Armcx2	-1.27	0.0411	321	253.2	armadillo repeat containing, X-linked 2
95144_at	Arpc1a	-1.23	0.00315	230.9	188.1	actin related protein 2/3 complex, subunit 1A
97259_at	Arpp19	1.21	0.00312	28.6	34.6	cAMP-regulated phosphoprotein 19
92186_at	Arx	-1.38	0.000108	18.9	13.7	aristaless related homeobox
97364_at	Asf1b	1.7	0.000289	102.6	174.4	ASF1 anti-silencing function 1 homolog B (S. cerevisiae)
92428_at	Asna1	1.45	0.00111	386.2	558.1	arsA arsenite transporter, ATP-binding, homolog 1 (bacterial)
95133_at	Asns	1.36	0.000386	607	822.6	asparagine synthetase
97521_at	Ass1	1.43	0.00535	127	181.6	argininosuccinate synthetase 1
96616_at	Atad1	1.35	0.0413	96.2	129.5	ATPase family, AAA domain containing 1
104155_f_at	Atf3	1.24	0.00745	41.3	51.4	activating transcription factor 3
94225_at	Atg5	1.31	0.00934	42.2	55	autophagy-related 5 (yeast)
95978_at	Atp13a3	1.31	0.0109	35.1	45.8	ATPase type 13A3
99481_at	Atp1a2	-2.42	0.000555	82.6	34.1	ATPase, Na+/K+ transporting, alpha 2 polypeptide
160500_at	Atp1b1	1.23	0.0475	49	60.1	ATPase, Na+/K+ transporting, beta 1 polypeptide
99570_s_at	Atp2a2	-1.39	0.00836	67.5	48.6	ATPase, Ca++ transporting, cardiac muscle, slow twitch 2
92800_i_at	Atp5c1	1.56	0.000379	932.1	1456.4	ATP synthase, H+ transporting, mitochondrial F1 complex, gamma polypeptide 1
102561_at	Atp5k-ps1	1.3	0.0289	170.8	222	ATP synthase, H+ transporting, mitochondrial F1F0 complex, subunit e, pseudogene 1
99128_at	Atp5o	1.27	0.00959	1364.3	1735.9	ATP synthase, H+ transporting, mitochondrial F1 complex, O subunit
161806_r_at	Atp6ap1	-1.57	0.000284	141.9	90.3	ATPase, H+ transporting, lysosomal accessory protein 1
95745_g_at	Atp6v1a	-1.45	0.00454	119.5	82.5	ATPase, H+ transporting, lysosomal V1 subunit A
92598_at	Atp6v1b2	-1.32	0.013	493.3	372.5	ATPase, H+ transporting, lysosomal V1 subunit B2
92597_s_at	Atp6v1b2	-1.27	0.00851	46.5	36.5	ATPase, H+ transporting, lysosomal V1 subunit B2
95657_f_at	Atp6v1f	1.75	0.000368	141	246.2	ATPase, H+ transporting, lysosomal V1 subunit F
95656_i_at	Atp6v1f	1.26	0.0482	101	127.7	ATPase, H+ transporting, lysosomal V1 subunit F
102854_s_at	Atp7a	-1.38	0.00199	17.9	12.9	ATPase, Cu++ transporting, alpha polypeptide
103884_at	Atpbd1c	1.25	0.0148	82.4	103.3	GPN-loop GTPase 3
93535_at	Atxn2	-1.42	0.0145	92.8	65.4	ataxin 2
104095_at	AU040320	-1.22	0.000279	189.6	155.9	expressed sequence AU040320
92639_at	Aurka	1.7	0.00374	98.8	168.2	aurora kinase A
162181_f_at	AV012229	-1.43	0.00339	20.9	14.6
162308_f_at	AV013428	-1.35	0.0285	138.9	102.8
161625_r_at	AV028190	-1.27	0.00389	132.7	104.6
162301_f_at	AV034726	1.5	0.00283	39.7	59.6
161629_i_at	AV037200	1.33	0.0137	18.4	24.4
162455_f_at	AV041013	-1.26	0.00105	174.2	138.4
161298_i_at	AV049156	-1.23	0.0132	28.4	23
161299_r_at	AV049751	1.56	0.000437	45.7	71.1
161478_at	AV050090	1.28	0.00445	30.3	38.8
162310_r_at	AV050109	1.22	0.021	144.6	175.9
161851_r_at	AV053298	1.24	0.0105	39.6	49.2
161479_f_at	AV054675	1.26	0.0136	36.3	45.6
162195_i_at	AV058276	1.4	0.000868	12.1	17
161856_f_at	AV059766	1.47	0.000534	289.9	426.5
161865_r_at	AV069013	-1.6	0.00242	37.7	23.5
161872_f_at	AV073962	1.33	0.000659	47.9	63.9
161487_f_at	AV080542	1.28	0.00933	85.4	109.5
161488_r_at	AV080549	1.23	0.0408	26.3	32.4
161644_f_at	AV080704	1.25	0.0178	234.7	292.5
162326_at	AV084635	1.28	0.00823	88.4	112.9
162327_f_at	AV084684	1.24	0.00113	57.5	71.4
161496_r_at	AV092260	-1.3	0.000768	113.6	87.3
162334_r_at	AV095569	1.29	0.0112	20.3	26.2
161499_f_at	AV100072	1.34	0.0208	43.3	57.8
161889_f_at	AV102160	1.4	0.00105	985.6	1381.7
161894_r_at	AV103574	-1.38	0.000269	136.7	99
161656_r_at	AV103587	-1.32	0.00245	147.7	111.8
162482_at	AV109962	1.22	0.00682	439.8	536.2
162221_i_at	AV112892	1.27	0.00613	50.4	64
162339_r_at	AV113685	-1.22	0.00883	69.3	56.9
161137_r_at	AV117844	1.24	0.000527	57.6	71.4
161663_f_at	AV130375	1.24	4.76e-05	88.5	109.9
161340_r_at	AV132499	1.47	0.0433	14.5	21.4
161915_f_at	AV133209	1.26	0.004	87.5	110.4
161341_f_at	AV135160	1.28	0.0161	28.2	36
162489_i_at	AV138018	1.25	0.0035	379.7	475.2
161344_r_at	AV138114	-1.2	0.0467	24.8	20.6
161671_at	AV141654	1.33	0.00566	33.9	45.3
161508_at	AV144516	1.32	0.00182	24.2	32
162493_r_at	AV146566	-1.36	0.0106	114.1	83.6
162238_r_at	AV149482	-1.31	0.00616	324.5	247
162496_r_at	AV153195	-1.36	0.000891	340.2	249.6
161680_r_at	AV160842	-1.33	0.00735	498.3	374.3
162498_r_at	AV167283	-1.33	0.00639	63.8	47.9
161677_r_at	AV171666	-1.25	0.00725	190.4	152.8
162501_at	AV172042	1.53	0.000415	67.5	103.1
161356_at	AV207158	-1.21	0.0229	21.8	18.1
161147_f_at	AV221100	1.42	0.00225	255.2	361.5
162360_f_at	AV223598	1.29	0.000812	41.5	53.6
161693_r_at	AV230283	-1.41	0.000368	169.3	120.1
161156_r_at	AV230631	1.25	0.0052	312.7	390.9
161177_f_at	AV232133	-1.42	0.000507	71.8	50.6
161366_r_at	AV232449	-1.34	0.00298	23.6	17.6
161699_i_at	AV233700	1.23	0.0245	19	23.4
161984_f_at	AV234303	-2.91	1.53e-05	622.1	213.4
161988_f_at	AV234541	-1.24	2.08e-05	17.3	14
161193_r_at	AV241177	-1.61	0.000663	108.8	67.5
162379_r_at	AV245272	1.44	0.000228	48.2	69.6
161195_i_at	AV253092	1.24	0.00193	20	24.8
161224_f_at	AV258262	-1.33	0.00116	30.8	23.2
162047_f_at	AV264876	-1.27	0.0104	16.8	13.2
161238_f_at	AV268209	1.21	0.000916	254	307.4
162397_r_at	AV274525	-1.55	0.00476	169	109
162066_f_at	AV277546	-1.2	0.0391	74.8	62.3
161233_at	AV277865	1.29	0.000414	24.9	32.1
161591_r_at	AV290941	1.26	0.0031	22.7	28.6
162423_f_at	AV291681	-2.01	0.000862	101.4	50.4
161595_at	AV292586	1.27	0.0166	25.3	32.2
161281_f_at	AV292869	-1.33	0.000349	32.1	24.2
161524_r_at	AV295044	1.39	0.00185	29.9	41.5
162431_at	AV295664	-1.22	2.99e-05	55.6	45.4
161600_r_at	AV300608	1.46	0.00812	75.6	110.6
161427_f_at	AV301683	1.21	0.0043	71.5	86.7
161761_r_at	AV302219	-1.92	0.00112	91.4	47.6
162125_f_at	AV305832	-1.29	0.0143	1309.4	1018.6
161931_r_at	AV309347	1.32	0.0302	33.8	44.6
162231_r_at	AV309750	1.47	0.0141	21.5	31.6
161833_r_at	AV309794	1.5	0.000916	11	16.4
161408_r_at	AV312528	-1.44	0.041	138.8	96.6
161579_r_at	AV313455	-1.36	0.000709	30	22.2
161559_i_at	AV315635	1.22	0.0454	86.7	106.1
161742_r_at	AV317524	-1.24	0.0083	33.4	27
161588_r_at	AV321877	-1.22	0.00942	36.2	29.7
162074_r_at	AV326295	-1.22	0.0128	152	124.7
161996_f_at	AV328452	-1.62	0.00712	122.4	75.8
161997_f_at	AV329607	-1.43	0.000277	59.6	41.7
161936_at	AV330502	1.37	0.000746	12.1	16.6
162246_r_at	AV333320	-1.24	0.00861	110.8	89.6
161771_r_at	AV341612	-1.23	0.0287	476.8	387.9
162138_s_at	AV343519	-1.51	5.81e-05	297.8	196.6
161437_f_at	AV349142	1.2	0.00025	17.2	20.7
161799_r_at	AV350205	-2.08	0.000707	185	89.1
162444_r_at	AV351539	1.48	0.0269	11.9	17.7
161578_r_at	AV356510	1.28	0.0374	27.9	35.6
161871_f_at	AV360150	-1.21	0.00551	106.1	87.6
161786_f_at	AV363187	-1.33	0.00113	393.7	295.1
162030_r_at	AV366872	-1.6	0.000149	223.3	139.9
162189_r_at	AV370360	-1.27	0.0211	95.3	75.2
162279_f_at	AV370410	1.33	0.00947	169.4	225.8
162190_r_at	AV370465	-1.36	0.000451	285.9	209.9
162281_at	AV371705	1.32	0.00156	17	22.5
161891_r_at	AV372372	1.25	0.00138	24.9	31.2
162204_r_at	AV374287	-1.27	0.00419	29.7	23.4
161818_f_at	AV376445	1.61	0.000259	54.4	87.7
161189_r_at	Avpr1a	-1.47	0.00386	33.4	22.7	arginine vasopressin receptor 1A
92532_at	Avpr1a	-1.34	0.0132	78.4	58.6	arginine vasopressin receptor 1A
96649_at	AW046552	1.27	0.0236	111.2	141
102145_f_at	AW046732	1.28	0.00915	68.3	87.7
102144_f_at	AW048189	1.6	0.000355	11.5	18.4
160799_at	AW060549	-1.81	0.000102	76	42.1
97445_at	AW122022	1.64	0.0433	47.1	77.3
100492_at	AW122807	-1.46	8.31e-05	479.2	327.2
100041_at	AW124133	1.38	0.00241	504.8	694.8
93795_at	AW124626	1.31	0.0459	227.1	298
97077_f_at	AW213991	-1.26	0.00434	521.3	414.8
100348_at	AW214136	-1.67	0.0173	31.5	18.8
99136_at	Axl	-1.28	0.000484	55.6	43.4	AXL receptor tyrosine kinase
101002_at	Azin1	1.37	0.0458	120.1	164.8	antizyme inhibitor 1
92341_at	B3galt2	1.36	0.0301	19.6	26.6	UDP-Gal:betaGlcNAc beta 1,3-galactosyltransferase, polypeptide 2
103367_at	B4galnt1	-1.38	0.000357	51.5	37.4	beta-1,4-N-acetyl-galactosaminyl transferase 1
103002_at	B4galt1	-1.33	0.00522	605.4	456.6	UDP-Gal:betaGlcNAc beta 1,4- galactosyltransferase, polypeptide 1
94415_at	Bach1	-1.38	0.00903	60.5	44	BTB and CNC homology 1
103098_at	Baiap2	1.33	8.76e-05	169.6	225	brain-specific angiogenesis inhibitor 1-associated protein 2
101105_at	Banf1	1.62	0.000706	648.4	1050.6	barrier to autointegration factor 1
95673_s_at	Basp1	-2.02	0.000206	777	383.9	brain abundant, membrane attached signal protein 1
95674_r_at	Basp1	-1.33	0.000721	1103.2	826.6	brain abundant, membrane attached signal protein 1
93536_at	Bax	1.31	0.0364	485.2	637	BCL2-associated X protein
102387_at	BC003885	1.23	0.00047	176.6	218	cDNA sequence BC003885
104559_at	BC003940	-1.23	0.000798	902.9	735.8	cDNA sequence BC003940
93004_r_at	BC018242	-1.33	0.00357	134.7	101	cDNA sequence BC018242
104630_at	BC021611	1.2	0.00939	73.4	88.2	acyl-CoA synthetase family member 3
93180_at	BC023969	1.75	0.00154	69.3	121.1	cDNA sequence BC023969
100344_at	BC026585	-1.21	0.00213	311.3	257.1	cDNA sequence BC026585
97179_at	BC048355	1.3	0.000359	127.2	165	cDNA sequence BC048355
160876_at	Bcap29	1.44	0.00736	45.3	65	B-cell receptor-associated protein 29
97701_at	Bcas2	1.27	0.00225	17.9	22.7	breast carcinoma amplified sequence 2
100026_at	Bcat1	1.29	0.00858	327.1	420.4	branched chain aminotransferase 1, cytosolic
102302_at	Bckdhb	1.59	0.00628	193.8	308.2	branched chain ketoacid dehydrogenase E1, beta polypeptide
160920_at	Bcl2l2	-1.28	0.00208	72.8	57	BCL2-like 2
102239_at	Bcl3	-1.37	0.00128	377.4	276.4	B-cell leukemia/lymphoma 3
94189_at	Bcl6b	1.32	0.00118	17.9	23.6	B-cell CLL/lymphoma 6, member B
162347_f_at	Bgn	-1.22	0.0475	634.2	517.9	biglycan
104701_at	Bhlhb2	-1.33	0.0231	81.1	61.1	basic helix-loop-helix family, member e40
161404_at	Bhmt	1.29	0.00514	64.3	82.8	betaine-homocysteine methyltransferase
101521_at	Birc5	2	0.00106	178.8	357.7	baculoviral IAP repeat-containing 5
99841_at	Blr1	-1.28	0.00256	74	58	chemochine (C-X-C motif) receptor 5
95557_at	Bmp1	-1.79	0.000317	346.7	194	bone morphogenetic protein 1
92701_at	Bmp1	-1.32	0.0126	243.7	185.2	bone morphogenetic protein 1
93455_s_at	Bmp4	-1.29	2.47e-05	260	202.1	bone morphogenetic protein 4
99865_at	Bmpr2	-1.35	0.00108	60.3	44.8	bone morphogenic protein receptor, type II (serine/threonine kinase)
93836_at	Bnip3	1.53	0.00877	39.5	60.4	BCL2/adenovirus E1B interacting protein 3
104573_at	Bola2	1.44	0.00549	241.7	349	bolA-like 2 (E. coli)
102976_at	Brca1	1.43	0.000421	15.9	22.8	breast cancer 1
102911_at	Brca2	1.26	0.00678	42.9	53.8	breast cancer 2
92526_f_at	Btbd14a	-1.47	0.00252	51.8	35.3	nucleus accumbens associated 2, BEN and BTB (POZ) domain containing
93057_at	Btf3	1.22	0.00539	820.6	1001.6	basic transcription factor 3
93104_at	Btg1	-1.67	5.89e-05	201	120.1	B-cell translocation gene 1, anti-proliferative
104097_at	Bub1	1.78	0.0108	19	33.8	budding uninhibited by benzimidazoles 1 homolog (S. cerevisiae)
101961_at	Bub3	1.39	0.00127	451.9	629.4	budding uninhibited by benzimidazoles 3 homolog (S. cerevisiae)
160266_r_at	Bxdc2	1.36	0.00289	77.2	104.9	brix domain containing 2
160227_s_at	Bysl	1.41	8.57e-05	74.1	104.3	bystin-like
95462_at	Bzw2	1.99	2.72e-06	198.2	395.1	basic leucine zipper and W2 domains 2
103331_at	C030006K11Rik	1.28	0.0169	92.9	119.1	RIKEN cDNA C030006K11 gene
162276_i_at	C1qb	1.35	0.00157	42.2	56.7	complement component 1, q subcomponent, beta polypeptide
95052_at	C1qdc2	1.63	0.00638	98.5	160.2	family with sequence similarity 132, member A
103676_at	C1qtnf1	-1.64	2.21e-05	62.5	38	C1q and tumor necrosis factor related protein 1
95415_f_at	C1r	-1.44	0.0201	344.1	238.9	complement component 1, r subcomponent
103673_at	C2	-2.28	0.000854	253.6	111.1	complement component 2 (within H-2S)
99451_at	C230093N12Rik	-1.2	0.0173	79.3	65.9	family with sequence similarity 102, member A
93497_at	C3	-4.9	0.00027	794.2	162.1	complement component 3
160973_at	C330027C09Rik	2.06	0.00533	23.2	47.8	RIKEN cDNA C330027C09 gene
103033_at	C4a	-2.16	0.00647	492.1	227.6	complement component 4A (Rodgers blood group)
101728_at	C5ar1	1.21	0.000314	71.7	87	complement component 5a receptor 1
102128_f_at	C77227	1.3	0.0092	101	131.5
101595_at	C78787	1.28	0.0062	14	18
97197_r_at	C78850	-1.31	0.0431	237	181.2
103308_at	C79407	1.23	0.0165	15.1	18.5	expressed sequence C79407
99823_r_at	C79676	-1.47	0.000731	26.4	17.9
94691_at	C80498	-1.28	0.00376	16.9	13.2
96389_at	C80719	1.2	0.00929	24.5	29.4	expressed sequence C80719
99849_at	C85523	-8.14	0.000596	5287.4	649.6
102092_s_at	C86340	-1.24	0.000199	62.6	50.3
104460_at	Cacna1g	-2.3	7.03e-06	64.9	28.3	calcium channel, voltage-dependent, T type, alpha 1G subunit
98483_at	Cacnb3	-1.96	5.87e-07	184.9	94.5	calcium channel, voltage-dependent, beta 3 subunit
100896_at	Cacng1	1.36	5.88e-06	39.8	54	calcium channel, voltage-dependent, gamma subunit 1
92632_at	Calm3	-1.34	0.00629	684.9	511.9	calmodulin 3
96203_at	Calml4	-1.62	0.00421	134.5	83.2	calmodulin-like 4
101040_at	Capn2	-1.46	0.000401	213.2	146.4	calpain 2
92642_at	Car2	2.19	0.00245	47.3	103.7	carbonic anhydrase 2
102064_at	Casp1	-1.32	0.000426	20	15.2	caspase 1
160280_at	Cav1	1.67	0.0019	543.4	906.2	caveolin 1, caveolae protein
162297_s_at	Cav3	2.17	0.000704	8.83	19.2	caveolin 3
99050_at	Cav3	1.24	0.00309	57.4	71.2	caveolin 3
95902_at	Cbfa2t3h	-1.2	0.0102	65.3	54.3	core-binding factor, runt domain, alpha subunit 2, translocated to, 3 (human)
93547_at	Cbfb	1.23	0.047	516.9	634.8	core binding factor beta
100405_at	Cbx3	1.99	0.0447	61.7	122.6	chromobox homolog 3 (Drosophila HP1 gamma)
160272_at	Cbx3	1.44	0.0469	152.4	218.9	chromobox homolog 3 (Drosophila HP1 gamma)
104259_at	Cbx5	1.24	0.0108	129.6	160	chromobox homolog 5 (Drosophila HP1a)
160942_at	Cbx6	-1.6	8.91e-06	184.4	115.1	chromobox homolog 6
95094_g_at	Ccar1	1.34	0.016	17.1	22.9	cell division cycle and apoptosis regulator 1
103391_at	Ccbl2	1.3	0.000575	32.7	42.4	cysteine conjugate-beta lyase 2
100527_at	Ccdc56	1.4	0.00389	344.3	483.5	coiled-coil domain containing 56
99080_at	Ccdc6	-1.29	0.0264	149.7	116.5	coiled-coil domain containing 6
160298_at	Ccdc80	-1.4	0.0103	125.5	89.7	coiled-coil domain containing 80
99949_at	Ccdc95	1.4	0.000191	82.7	115.8	INO80 complex subunit E
160845_at	Ccdc99	1.32	0.0137	124.7	164.2	coiled-coil domain containing 99
96055_at	Cck	-1.92	0.00105	92.4	48.1	cholecystokinin
92849_at	Ccl6	-1.29	0.0092	76.2	58.9	chemokine (C-C motif) ligand 6
104388_at	Ccl9	-1.48	0.0109	1022.2	691.7	chemokine (C-C motif) ligand 9
99186_at	Ccna2	1.47	0.0182	233.6	343.4	cyclin A2
160159_at	Ccnb1	2.14	0.000399	67.5	144.6	cyclin B1
94294_at	Ccnb2	1.53	7.49e-05	455	698.1	cyclin B2
99073_at	Ccnf	1.44	0.000545	105.4	152.1	cyclin F
98478_at	Ccng2	-1.33	0.0491	116.2	87.1	cyclin G2
93712_at	Ccnt1	-1.22	0.00502	115.7	95	cyclin T1
98153_at	Cct3	1.29	0.031	332.7	430.6	chaperonin containing Tcp1, subunit 3 (gamma)
161514_at	Cct5	1.38	0.000163	113.2	155.7	chaperonin containing Tcp1, subunit 5 (epsilon)
93295_at	Cct5	1.36	5.34e-05	921.5	1256.4	chaperonin containing Tcp1, subunit 5 (epsilon)
160459_r_at	Cct6a	-1.43	0.000708	111.5	77.8	chaperonin containing Tcp1, subunit 6a (zeta)
160562_at	Cct7	1.26	0.00925	583.2	735.7	chaperonin containing Tcp1, subunit 7 (eta)
98088_at	Cd14	-1.58	0.000166	490.4	310	CD14 antigen
102281_at	Cd27	-1.29	0.000273	141	108.9	CD27 antigen
93174_at	Cd276	-1.5	1.87e-05	136.1	90.6	CD276 antigen
97773_at	Cd34	1.32	0.0253	48.5	64.2	CD34 antigen
103611_at	Cd47	-1.8	0.0135	221.2	123.2	CD47 antigen (Rh-related antigen, integrin-associated signal transducer)
101495_at	Cd81	-1.34	0.0224	718.3	537.4	CD81 antigen
93454_at	Cd93	2.35	0.000109	60.5	142	CD93 antigen
101047_at	Cd99	1.41	0.0136	502.9	711.4	CD99 antigen
103524_at	Cdan1	1.22	0.00652	74.1	90.8	congenital dyserythropoietic anemia, type I (human)
96236_at	Cdc16	-1.22	0.0157	423.1	348	CDC16 cell division cycle 16 homolog (S. cerevisiae)
96319_at	Cdc20	1.71	0.00138	555	950.2	cell division cycle 20 homolog (S. cerevisiae)
100128_at	Cdc2a	1.62	0.00265	414.6	673.5	cell division cycle 2 homolog A (S. pombe)
94048_at	Cdc34	1.38	0.0149	158.8	219.1	cell division cycle 34 homolog (S. cerevisiae)
102403_at	Cdc45l	1.3	0.00625	88	114.8	cell division cycle 45 homolog (S. cerevisiae)-like
103821_at	Cdc6	2.06	5.64e-05	53	109.1	cell division cycle 6 homolog (S. cerevisiae)
96200_at	Cdca4	1.26	0.0163	261.6	330	cell division cycle associated 4
160699_at	Cdca5	1.25	0.00909	28.5	35.5	cell division cycle associated 5
161332_f_at	Cdca5	1.23	0.00173	50.3	61.9	cell division cycle associated 5
95063_at	Cdca7	1.92	0.00172	48.2	92.4	cell division cycle associated 7
103212_at	Cdca7l	1.62	0.00323	88.7	143.8	cell division cycle associated 7 like
97295_at	Cdca8	1.71	0.000387	109.5	187.3	cell division cycle associated 8
94412_at	Cdk2	1.24	0.0311	73.5	91.1	cyclin-dependent kinase 2
98532_at	Cdk2ap1	1.32	0.0104	376.6	497.7	CDK2 (cyclin-dependent kinase 2)-associated protein 1
97061_g_at	Cdk5rap2	1.22	0.0193	1074	1307.9	CDK5 regulatory subunit associated protein 2
94881_at	Cdkn1a	1.56	0.000292	170	265.5	cyclin-dependent kinase inhibitor 1A (P21)
95471_at	Cdkn1c	-1.8	0.000817	76.6	42.5	cyclin-dependent kinase inhibitor 1C (P57)
101900_at	Cdkn2b	-3.39	7.5e-05	117.8	34.7	cyclin-dependent kinase inhibitor 2B (p15, inhibits CDK4)
94971_at	Cdkn3	1.42	0.00663	100	142.2	cyclin-dependent kinase inhibitor 3
96524_at	Cdr2l	-1.34	0.000548	296.7	221.5	cerebellar degeneration-related protein 2-like
161787_f_at	Cdt1	1.52	0.000223	106.6	162.4	chromatin licensing and DNA replication factor 1
94024_at	Cdt1	1.45	1.1e-05	161.8	235.2	chromatin licensing and DNA replication factor 1
98447_at	Cebpa	1.42	0.0362	1468.9	2086.9	CCAAT/enhancer binding protein (C/EBP), alpha
92925_at	Cebpb	-1.85	1.36e-05	936.8	505.7	CCAAT/enhancer binding protein (C/EBP), beta
99820_f_at	Cecr5	-1.29	0.00731	133.4	103.8	cat eye syndrome chromosome region, candidate 5 homolog (human)
100616_at	Cenpa	1.39	0.00176	100.6	140.3	centromere protein A
98400_at	Cenpk	1.59	0.00333	23.8	37.7	centromere protein K
101426_at	Cerk	-1.35	0.001	44.1	32.6	ceramide kinase
101853_f_at	Cfh	-2.44	0.000737	19.4	7.92	complement component factor h
92291_f_at	Cfhr1	-1.43	0.00573	31.4	22	complement factor H-related 1
99927_at	Cfi	-3.22	0.000388	60.5	18.8	complement component factor i
99119_at	Cfl1	1.22	0.0259	1556.9	1906.2	cofilin 1, non-muscle
103217_at	Cflar	-1.35	0.00124	70.6	52.3	CASP8 and FADD-like apoptosis regulator
95574_f_at	Cggbp1	-1.62	0.000763	134.5	82.9	CGG triplet repeat binding protein 1
161621_r_at	Cggbp1	-1.47	0.000988	68.3	46.6	CGG triplet repeat binding protein 1
104509_at	Ch25h	-1.92	0.000452	118.4	61.8	cholesterol 25-hydroxylase
100890_at	Chaf1b	1.3	0.0262	65.3	85.1	chromatin assembly factor 1, subunit B (p60)
93815_at	Chchd3	1.56	0.00951	283.7	441.5	coiled-coil-helix-coiled-coil-helix domain containing 3
99120_f_at	Chd4	-1.34	0.000769	1083.9	808.6	chromodomain helicase DNA binding protein 4
104059_at	Chd8	-1.52	0.0034	111.5	73.4	chromodomain helicase DNA binding protein 8
103064_at	Chek1	1.33	0.000788	19.2	25.6	checkpoint kinase 1 homolog (S. pombe)
92481_at	Chek2	1.22	0.00258	101.2	123.7	CHK2 checkpoint homolog (S. pombe)
95050_at	Chordc1	1.31	0.0422	169	221.8	cysteine and histidine-rich domain (CHORD)-containing, zinc-binding protein 1
100126_at	Chrac1	1.24	0.014	163.6	203.2	chromatin accessibility complex 1
100021_at	Chrna1	1.68	0.00213	14.9	25	cholinergic receptor, nicotinic, alpha polypeptide 1 (muscle)
95639_at	Chrng	1.21	0.000469	102.7	124.2	cholinergic receptor, nicotinic, gamma polypeptide
102639_at	Chst2	-1.31	0.0313	58	44.1	carbohydrate sulfotransferase 2
100072_at	Ciao1	1.29	0.00434	238.6	306.8	cytosolic iron-sulfur protein assembly 1 homolog (S. cerevisiae)
99994_at	Cidea	2.68	0.0455	17.5	46.9	cell death-inducing DNA fragmentation factor, alpha subunit-like effector A
95375_r_at	Cilp2	-1.24	0.0493	49.1	39.6	cartilage intermediate layer protein 2
102315_at	Cirh1a	1.6	0.000611	106.8	170.8	cirrhosis, autosomal recessive 1A (human)
94526_at	Cisd1	1.47	0.000635	286.2	420.1	CDGSH iron sulfur domain 1
161504_i_at	Cisd1	1.25	0.0419	29.3	36.6	CDGSH iron sulfur domain 1
93687_r_at	Cit	-1.31	0.0073	22.7	17.3	citron
104322_at	Ckap2	1.42	0.00939	115.9	164.9	cytoskeleton associated protein 2
101956_at	Ckap4	-1.36	0.0246	473.2	348	cytoskeleton-associated protein 4
93126_at	Ckb	-1.41	0.000403	473.4	336.7	creatine kinase, brain
161495_r_at	Ckmt1	-1.21	0.014	42	34.8	creatine kinase, mitochondrial 1, ubiquitous
97468_at	Cks1b	1.48	0.00354	499.8	739.6	CDC28 protein kinase 1b
97527_at	Cks2	1.91	0.00419	169	323	CDC28 protein kinase regulatory subunit 2
99672_at	Clcn4-2	-1.95	0.000204	81.9	42	chloride channel 4-2
93821_at	Cldn22	-1.44	0.00125	114.9	79.8	claudin 22
104516_at	Cldn5	3.18	0.000397	59.3	188.3	claudin 5
92224_at	Clec3b	-1.6	0.0145	109.8	68.5	C-type lectin domain family 3, member b
93812_at	Clns1a	1.48	4.27e-05	234.3	347.5	chloride channel, nucleotide-sensitive, 1A
160460_at	Clpb	1.23	0.000296	101.4	124.5	ClpB caseinolytic peptidase B homolog (E. coli)
93048_at	Clpp	1.35	0.0122	312.4	420.4	caseinolytic peptidase, ATP-dependent, proteolytic subunit homolog (E. coli)
95286_at	Clu	-1.51	0.0105	146.7	97.4	clusterin
97360_at	Cmtm3	-1.61	0.000376	146.2	91	CKLF-like MARVEL transmembrane domain containing 3
101086_f_at	Cnbp	1.46	0.0313	475.4	692.4	cellular nucleic acid binding protein
101087_r_at	Cnbp	-1.31	0.00198	94.3	71.8	cellular nucleic acid binding protein
99942_s_at	Cnn1	-2.4	0.00029	182	75.8	calponin 1
94004_at	Cnn2	-1.73	0.00122	361.5	209	calponin 2
160150_f_at	Cnn3	-1.65	6.77e-05	661.7	400.9	calponin 3, acidic
92495_at	Cnot4	-1.34	0.000193	54.1	40.3	CCR4-NOT transcription complex, subunit 4
162314_at	Cnot7	1.25	0.000413	79.2	99.3	CCR4-NOT transcription complex, subunit 7
161554_r_at	Coasy	1.33	0.0148	91.1	121.5	Coenzyme A synthase
103206_at	Cog5	1.31	0.00779	20.7	27.2	component of oligomeric golgi complex 5
97377_at	Coil	1.2	3.15e-06	23.5	28.2	coilin
99476_at	Col14a1	-2.17	0.000202	133.4	61.5	collagen, type XIV, alpha 1
101881_g_at	Col18a1	1.44	0.000108	100.7	145.4	collagen, type XVIII, alpha 1
99638_at	Col18a1	1.31	0.000133	289.8	378.2	collagen, type XVIII, alpha 1
101882_s_at	Col18a1	1.21	0.000522	190.8	231.5	collagen, type XVIII, alpha 1
94305_at	Col1a1	-3.49	3.88e-05	4811.6	1380.4	collagen, type I, alpha 1
101130_at	Col1a2	-2.69	2.53e-05	3609.9	1340.2	collagen, type I, alpha 2
102990_at	Col3a1	-3.76	5.89e-05	379.5	101	collagen, type III, alpha 1
98331_at	Col3a1	-2.91	3.48e-05	3427	1176.5	collagen, type III, alpha 1
93220_at	Col4a5	-1.71	0.00052	72.3	42.2	collagen, type IV, alpha 5
101080_at	Col5a1	-1.91	0.000168	245.3	128.4	collagen, type V, alpha 1
93472_at	Col5a1	-1.68	0.00144	424.5	253.2	collagen, type V, alpha 1
92567_at	Col5a2	-1.76	0.00277	2062.4	1169.6	collagen, type V, alpha 2
100308_at	Col8a1	-1.76	0.00469	110.3	62.5	collagen, type VIII, alpha 1
94030_at	Commd2	1.22	0.00949	182.2	222.5	COMM domain containing 2
98535_at	Comt	-1.59	0.0091	420.9	264.9	catechol-O-methyltransferase 1
93341_r_at	Copb2	-1.3	0.00306	1142.1	881	coatomer protein complex, subunit beta 2 (beta prime)
98539_at	Cops2	1.36	0.0215	19.8	26.9	COP9 (constitutive photomorphogenic) homolog, subunit 2 (Arabidopsis thaliana)
95666_at	Cops8	1.24	0.0426	205.6	254.1	COP9 (constitutive photomorphogenic) homolog, subunit 8 (Arabidopsis thaliana)
104143_at	Copz2	-1.28	0.0149	397.3	310.8	coatomer protein complex, subunit zeta 2
99365_at	Coq3	1.36	0.00235	115.9	158.1	coenzyme Q3 homolog, methyltransferase (yeast)
92261_at	Coq4	1.43	0.00181	87.8	125.4	coenzyme Q4 homolog (yeast)
97397_at	Coq5	1.29	0.0221	70.9	91.3	coenzyme Q5 homolog, methyltransferase (yeast)
93582_at	Coq7	1.55	0.000542	80.4	124.5	demethyl-Q 7
94531_at	Coq9	1.41	0.00583	162.3	228.6	coenzyme Q9 homolog (yeast)
92388_at	Cox18	1.26	6.53e-05	326.9	411.9	COX18 cytochrome c oxidase assembly homolog (S. cerevisiae)
104132_at	Cox4nb	1.39	0.00957	164.3	228.1	COX4 neighbor
93119_at	Cox5b	1.32	0.0183	640.1	847.3	cytochrome c oxidase, subunit Vb
99667_at	Cox6a2	1.2	0.0109	65.8	79	cytochrome c oxidase, subunit VI a, polypeptide 2
160813_r_at	Cox6b2	-1.89	0.000306	49.8	26.4	cytochrome c oxidase subunit VIb polypeptide 2
97351_i_at	Cox6b2	1.44	0.00565	19.5	28.1	cytochrome c oxidase subunit VIb polypeptide 2
97352_f_at	Cox6b2	1.21	0.0226	46.4	56.3	cytochrome c oxidase subunit VIb polypeptide 2
100551_r_at	Cox6c	-1.24	0.00447	90.7	72.8	cytochrome c oxidase, subunit VIc
102749_at	Cox7a1	3.58	0.026	16.7	59.7	cytochrome c oxidase, subunit VIIa 1
93820_at	Cox7a2	1.53	0.0128	933.1	1427.2	cytochrome c oxidase, subunit VIIa 2
160383_at	Cox7a2l	1.26	0.0228	353.3	443.8	cytochrome c oxidase subunit VIIa polypeptide 2-like
99660_f_at	Cox7c	1.3	0.00275	3351.3	4366.5	cytochrome c oxidase, subunit VIIc
160273_at	Cpeb1	-1.34	0.00723	438.2	327.9	cytoplasmic polyadenylation element binding protein 1
98505_i_at	Cpox	1.2	0.0307	55.1	66.4	coproporphyrinogen oxidase
104161_at	Cpsf2	1.28	0.00711	23.8	30.5	cleavage and polyadenylation specific factor 2
93320_at	Cpt1a	-1.43	0.00288	386.3	270.1	carnitine palmitoyltransferase 1a, liver
95646_at	Cpt2	1.3	0.0035	591.3	768.4	carnitine palmitoyltransferase 2
103492_at	Cpxm1	-4.03	2.3e-06	694.4	172.2	carboxypeptidase X 1 (M14 family)
98108_at	Crabp1	1.39	0.00792	19.3	26.8	cellular retinoic acid binding protein I
102231_at	Creb3l1	-1.42	3.87e-05	419.3	295.2	cAMP responsive element binding protein 3-like 1
160502_at	Creg1	-1.33	0.00282	84.1	63.3	cellular repressor of E1A-stimulated genes 1
94061_at	Crip1	1.79	0.0043	306.6	548.1	cysteine-rich protein 1 (intestinal)
101593_at	Crip2	1.6	1.84e-05	135.6	217.2	cysteine rich protein 2
98389_at	Crlf1	-1.23	0.0132	62.8	51.3	cytokine receptor-like factor 1
98415_at	Crlf3	1.28	0.00548	75.6	97	cytokine receptor-like factor 3
103817_at	Crtap	-1.42	3.59e-06	887.5	625.3	cartilage associated protein
99666_at	Cs	1.51	0.00798	522.3	789.5	citrate synthase
104317_at	Cse1l	1.58	0.0125	50.3	79.6	chromosome segregation 1-like (S. cerevisiae)
101450_at	Csf1	-1.6	0.0424	1611.9	1007.4	colony stimulating factor 1 (macrophage)
104354_at	Csf1r	-1.4	0.000634	61.3	43.8	colony stimulating factor 1 receptor
97925_at	Csnk1e	-1.65	0.000393	98	59.5	casein kinase 1, epsilon
103441_at	Csnk2a1	1.21	0.0384	45.5	54.9	casein kinase 2, alpha 1 polypeptide
160065_s_at	Csrp1	-1.87	4.39e-05	539.5	289	cysteine and glycine-rich protein 1
92608_at	Csrp1	-1.85	0.000104	601.4	325.7	cysteine and glycine-rich protein 1
93550_at	Csrp2	1.5	0.00202	185.7	278.3	cysteine and glycine-rich protein 2
94942_at	Cstf1	1.28	5.43e-05	100.8	129.2	cleavage stimulation factor, 3' pre-RNA, subunit 1
104399_at	Cstf2	1.67	0.0274	30.4	50.9	cleavage stimulation factor, 3' pre-RNA subunit 2
100968_at	Cstf3	1.37	0.015	27.5	37.8	cleavage stimulation factor, 3' pre-RNA, subunit 3
95161_at	Ctdsp2	-1.35	0.000511	596.7	442.6	CTD (carboxy-terminal domain, RNA polymerase II, polypeptide A) small phosphatase 2
103037_at	Ctf1	1.22	0.00108	59.4	72.7	cardiotrophin 1
96912_s_at	Ctla2a	2.12	0.00312	49	104	cytotoxic T lymphocyte-associated protein 2 alpha
103341_at	Ctps	-1.22	0.0331	939.4	767.1	cytidine 5'-triphosphate synthase
101055_at	Ctsa	-1.61	3.92e-05	798.3	496	cathepsin A
95608_at	Ctsb	-1.68	0.000239	111.7	66.4	cathepsin B
94831_at	Ctsb	-1.37	0.00107	1755.1	1282.9	cathepsin B
101019_at	Ctsc	-1.25	0.0103	48	38.3	cathepsin C
93810_at	Ctsd	-1.28	0.0137	2071.2	1621.7	cathepsin D
93860_i_at	Ctse	-1.3	0.0259	211.9	163	cathepsin E
94834_at	Ctsh	-3.57	0.000164	1063.5	297.9	cathepsin H
101963_at	Ctsl	-2.19	2.7e-05	1732.1	792.4	cathepsin L
92633_at	Ctsz	-1.44	0.00458	326	227.1	cathepsin Z
95000_g_at	Cubn	1.26	0.00151	20.6	26	cubilin (intrinsic factor-cobalamin receptor)
99179_at	Cuedc2	-1.42	0.00331	249.4	175.4	CUE domain containing 2
98008_at	Cx3cl1	1.32	4.3e-05	99	131	chemokine (C-X3-C motif) ligand 1
93725_at	Cxadr	-1.22	0.000517	39.5	32.4	coxsackie virus and adenovirus receptor
160511_at	Cxcl12	-2.46	0.00398	1645.3	668.6	chemokine (C-X-C motif) ligand 12
100112_at	Cxcl12	-2.06	0.000785	1056.1	512	chemokine (C-X-C motif) ligand 12
162234_f_at	Cxcl12	-1.85	0.00128	365.5	197.8	chemokine (C-X-C motif) ligand 12
101436_at	Cxcl9	1.52	0.0118	11.8	17.9	chemokine (C-X-C motif) ligand 9
93430_at	Cxcr7	-1.58	0.0281	85	53.9	chemokine (C-X-C motif) receptor 7
103921_i_at	Cyb5r1	1.26	0.00764	111.1	140.5	cytochrome b5 reductase 1
94284_at	Cyb5r3	-1.34	0.000321	673.6	503.3	cytochrome b5 reductase 3
100059_at	Cyba	-1.66	0.0109	883.8	532.4	cytochrome b-245, alpha polypeptide
97013_f_at	Cyba	-1.54	0.0258	295.4	191.6	cytochrome b-245, alpha polypeptide
95072_at	Cyc1	1.47	0.00109	2166.4	3188.4	cytochrome c-1
98132_at	Cycs	1.8	0.0104	73.3	132.2	cytochrome c, somatic
99979_at	Cyp1b1	-2.19	0.00115	585	267	cytochrome P450, family 1, subfamily b, polypeptide 1
94539_f_at	Cyp2d9	-1.36	0.000366	78.8	58	cytochrome P450, family 2, subfamily d, polypeptide 9
162044_f_at	Cyp4b1	1.93	1.02e-05	19.5	37.6	cytochrome P450, family 4, subfamily b, polypeptide 1
103353_f_at	Cyp4b1	1.55	0.0011	124	191.8	cytochrome P450, family 4, subfamily b, polypeptide 1
160611_at	Cyp4v3	-1.38	0.000261	71.4	51.6	cytochrome P450, family 4, subfamily v, polypeptide 3
92898_at	Cyp7b1	-7.51	2.18e-06	132.6	17.7	cytochrome P450, family 7, subfamily b, polypeptide 1
161345_f_at	Cyp7b1	-3.88	2.95e-07	193.1	49.8	cytochrome P450, family 7, subfamily b, polypeptide 1
160768_at	D030056L22Rik	1.49	0.000394	77	114.7	RIKEN cDNA D030056L22 gene
96355_at	D10Ertd322e	1.2	0.00256	15.6	18.8	DNA segment, Chr 10, ERATO Doi 322, expressed
104358_at	D10Ertd610e	-1.31	0.00033	550.5	418.8	DNA segment, Chr 10, ERATO Doi 610, expressed
101960_at	D10Wsu52e	1.24	0.0129	136.9	169.3	DNA segment, Chr 10, Wayne State University 52, expressed
103447_at	D15Wsu169e	1.23	0.000175	173.2	213.8	DNA segment, Chr 15, Wayne State University 169, expressed
104333_at	D17H6S56E-5	1.55	0.0119	47.4	73.5	DNA segment, Chr 17, human D6S56E 5
96829_at	D19Wsu162e	-1.49	4.88e-05	333.5	224.1	DNA segment, Chr 19, Wayne State University 162, expressed
97387_at	D1Bwg1363e	-1.21	0.013	470.2	387.6	chondroitin polymerizing factor
104122_at	D330001F17Rik	-1.34	0.00719	367.6	275.3	HEAT repeat containing 7A
95397_at	D430019H16Rik	1.21	0.00619	41.1	49.6	RIKEN cDNA D430019H16 gene
95872_at	D7Ertd183e	-1.24	0.00799	25.7	20.8	DNA segment, Chr 7, ERATO Doi 183, expressed
103430_at	Dbn1	-1.58	8.96e-05	47.9	30.3	drebrin 1
98071_f_at	Dck	1.47	0.0019	128.6	188.7	deoxycytidine kinase
93534_at	Dcn	-3.3	0.000201	2402.3	727.1	decorin
92887_at	Ddah2	-1.63	0.000873	560.7	344.2	dimethylarginine dimethylaminohydrolase 2
103460_at	Ddit4	-1.42	0.0159	145.7	102.5	DNA-damage-inducible transcript 4
100155_at	Ddr1	-1.89	0.00142	315.5	166.9	discoidin domain receptor family, member 1
100037_at	Ddx18	1.47	0.00289	53.5	78.5	DEAD (Asp-Glu-Ala-Asp) box polypeptide 18
103842_at	Ddx3y	-1.65	0.0136	38.7	23.5	DEAD (Asp-Glu-Ala-Asp) box polypeptide 3, Y-linked
101423_at	Ddx46	1.24	0.0261	50.4	62.7	DEAD (Asp-Glu-Ala-Asp) box polypeptide 46
160627_at	Ddx52	1.23	0.038	36	44.4	DEAD (Asp-Glu-Ala-Asp) box polypeptide 52
95433_at	Ddx54	-1.21	0.00448	120.1	99.5	DEAD (Asp-Glu-Ala-Asp) box polypeptide 54
96245_at	Ddx56	1.24	0.00227	218.8	271.7	DEAD (Asp-Glu-Ala-Asp) box polypeptide 56
93965_r_at	Ddx6	-1.48	0.000392	45.8	30.9	DEAD (Asp-Glu-Ala-Asp) box polypeptide 6
93964_s_at	Ddx6	-1.32	0.0036	46.6	35.3	DEAD (Asp-Glu-Ala-Asp) box polypeptide 6
95478_at	Deb1	1.58	0.0214	87.5	138.3	differentially expressed in B16F10 1
160286_at	Dek	1.51	0.0492	87	131.4	DEK oncogene (DNA binding)
99485_at	Dffa	1.24	0.000165	36.1	44.9	DNA fragmentation factor, alpha subunit
103683_at	Dhodh	1.45	0.000193	115.8	167.4	dihydroorotate dehydrogenase
102797_at	Dhrs3	-4.79	4.52e-06	420.3	87.8	dehydrogenase/reductase (SDR family) member 3
103442_at	Dhrs7b	1.33	0.0245	182.2	241.7	dehydrogenase/reductase (SDR family) member 7B
162140_i_at	Dhx30	1.21	0.0104	44.7	54.1	DEAH (Asp-Glu-Ala-His) box polypeptide 30
93188_at	Dkk3	-1.62	0.000244	121.2	74.7	dickkopf homolog 3 (Xenopus laevis)
96746_at	Dlat	1.32	0.0185	117.5	154.6	dihydrolipoamide S-acetyltransferase (E2 component of pyruvate dehydrogenase complex)
97502_at	Dld	1.76	0.00941	164.9	290.2	dihydrolipoamide dehydrogenase
160849_at	Dlg1	-1.45	0.00382	136.6	94.1	discs, large homolog 1 (Drosophila)
160892_at	Dlg3	-1.25	0.00529	70.9	56.7	discs, large homolog 3 (Drosophila)
98489_at	Dlg7	1.32	0.0125	57.1	75.6	discs, large (Drosophila) homolog-associated protein 5
104136_at	Dlgap4	-1.43	0.000489	136.7	95.4	discs, large homolog-associated protein 4 (Drosophila)
101975_at	Dlk1	1.34	0.0376	188.7	253.2	delta-like 1 homolog (Drosophila)
160289_s_at	Dlst	1.43	0.00419	180.8	257.8	dihydrolipoamide S-succinyltransferase (E2 component of 2-oxo-glutarate complex)
97880_at	Dlst	1.41	0.00577	211.8	299.1	dihydrolipoamide S-succinyltransferase (E2 component of 2-oxo-glutarate complex)
96193_at	Dmwd	-1.23	0.000836	89.9	73.2	dystrophia myotonica-containing WD repeat motif
103444_at	Dna2l	1.26	0.0439	17.2	21.7	DNA replication helicase 2 homolog (yeast)
95068_at	Dnaja2	1.33	0.000205	71.5	94.8	DnaJ (Hsp40) homolog, subfamily A, member 2
98572_at	Dnajb11	-1.36	0.0357	127.9	94.3	DnaJ (Hsp40) homolog, subfamily B, member 11
162220_r_at	Dnajb13	-1.99	0.0004	137.3	69	DnaJ (Hsp40) related, subfamily B, member 13
103344_at	Dnajc1	-1.54	0.00175	51	33.1	DnaJ (Hsp40) homolog, subfamily C, member 1
97204_s_at	Dnajc15	1.54	0.0176	87.3	134.1	DnaJ (Hsp40) homolog, subfamily C, member 15
101890_f_at	Dnajc2	1.84	4.55e-05	37	67.9	DnaJ (Hsp40) homolog, subfamily C, member 2
102414_i_at	Dnajc3a	-1.73	0.00565	127.3	73.6	DnaJ (Hsp40) homolog, subfamily C, member 3
102415_r_at	Dnajc3a	-1.4	0.00742	63.2	45	DnaJ (Hsp40) homolog, subfamily C, member 3
160203_at	Dnajc9	1.42	0.0134	226.3	322.2	DnaJ (Hsp40) homolog, subfamily C, member 9
103225_at	Dnase1l1	1.21	0.047	41.5	50	deoxyribonuclease 1-like 1
99184_at	Dnase2a	-1.33	0.00869	271.5	204.6	deoxyribonuclease II alpha
101445_at	Dnmt1	1.42	0.000123	204.1	289.7	DNA methyltransferase (cytosine-5) 1
161143_r_at	Dnpep	-1.33	0.041	696.9	524.2	aspartyl aminopeptidase
161349_f_at	Dpm2	-1.21	0.00448	94.7	78.1	dolichol-phosphate (beta-D) mannosyltransferase 2
104036_at	Dpp7	-1.38	0.00352	333.1	240.9	dipeptidylpeptidase 7
96742_at	Dpt	-4.06	6.36e-06	242.3	59.7	dermatopontin
97220_at	Dscr2	1.25	0.00679	263	327.4	proteasome (prosome, macropain) assembly chaperone 1
104480_at	Dsg2	1.21	0.00486	45.7	55.2	desmoglein 2
94492_at	Dstn	-1.61	0.0028	939	584.9	destrin
97318_at	Dtd1	1.37	0.00258	44.2	60.7	D-tyrosyl-tRNA deacylase 1 homolog (S. cerevisiae)
98619_at	Dtymk	1.53	0.000641	100.2	153.4	deoxythymidylate kinase
96604_at	Dus1l	1.29	0.00157	88.9	114.6	dihydrouridine synthase 1-like (S. cerevisiae)
104598_at	Dusp1	-1.36	6.14e-05	189.2	139.4	dual specificity phosphatase 1
98502_at	Dusp19	1.33	0.00422	80.4	107.1	dual specificity phosphatase 19
93285_at	Dusp6	1.37	0.0268	48.6	66.4	dual specificity phosphatase 6
96298_f_at	Dynll1	1.21	0.0181	1725.8	2080.6	dynein light chain LC8-type 1
101929_at	Dynll2	-2.27	0.0373	293.6	129.6	dynein light chain LC8-type 2
160997_at	E130303B06Rik	1.47	7.05e-05	66.9	98.2	RIKEN cDNA E130303B06 gene
103203_f_at	E2f8	1.44	0.00623	15.7	22.6	E2F transcription factor 8
92535_at	Ebf1	-1.51	0.00819	156.1	103.5	early B-cell factor 1
102958_at	Ebf2	1.27	0.0156	57.5	73.2	early B-cell factor 2
104492_at	Ebf3	1.42	0.00168	34.3	48.9	early B-cell factor 3
93913_at	Ebf3	1.27	0.0158	33.6	42.8	early B-cell factor 3
96297_at	Ebna1bp2	1.51	0.00787	60.4	91	EBNA1 binding protein 2
97411_at	Ect2	1.58	0.024	46	72.7	ect2 oncogene
100435_at	Edg2	-1.48	0.000974	162.5	109.8	lysophosphatidic acid receptor 1
92352_at	Edg3	-1.21	0.021	296.2	244.7	sphingosine-1-phosphate receptor 3
102738_s_at	Edn1	1.2	0.021	143.2	172.2	endothelin 1
160129_at	Eef1d	1.33	0.00251	574.6	762	eukaryotic translation elongation factor 1 delta (guanine nucleotide exchange protein)
103041_at	Efna4	-1.34	0.00237	39.4	29.3	ephrin A4
98407_at	Efnb1	-1.92	0.000656	149.5	77.7	ephrin B1
101530_at	Eftud2	1.36	0.000444	189.6	257.7	elongation factor Tu GTP binding domain containing 2
94743_f_at	EG214403	-2.05	0.000344	32.1	15.6	predicted gene, EG214403
94025_at	EG240289	1.44	0.0082	971.9	1395.5	predicted gene 4950
92798_at	EG245506	1.63	0.000259	509.1	827.7	SMEK homolog 3, suppressor of mek1 (Dictyostelium)
92799_g_at	EG245506	1.4	0.00282	983.2	1381.3	SMEK homolog 3, suppressor of mek1 (Dictyostelium)
101842_g_at	Egfr	-1.76	3.66e-05	157.5	89.3	epidermal growth factor receptor
101841_at	Egfr	-1.75	3.84e-06	70.8	40.4	epidermal growth factor receptor
101840_at	Egfr	-1.33	0.00503	108.1	81	epidermal growth factor receptor
96930_at	Ehd1	-1.33	7.83e-05	307.8	230.9	EH-domain containing 1
93672_at	Eif2ak2	1.38	2.47e-05	36.6	50.5	eukaryotic translation initiation factor 2-alpha kinase 2
103537_at	Eif2ak3	-1.21	0.000702	16.6	13.7	eukaryotic translation initiation factor 2 alpha kinase 3
94462_at	Eif2b1	1.33	0.00398	133.9	178.7	eukaryotic translation initiation factor 2B, subunit 1 (alpha)
95046_s_at	Eif2b4	1.2	0.018	182.8	219.5	eukaryotic translation initiation factor 2B, subunit 4 delta
96822_at	Eif2b5	1.32	0.00137	146.6	193.9	eukaryotic translation initiation factor 2B, subunit 5 epsilon
160804_at	Eif2b5	1.27	0.015	73.4	93.4	eukaryotic translation initiation factor 2B, subunit 5 epsilon
103994_at	Eif2c2	-1.28	0.00767	64	50.1	eukaryotic translation initiation factor 2C, 2
93973_at	Eif3b	1.24	0.006	548	682.2	eukaryotic translation initiation factor 3, subunit B
99101_at	Eif3d	1.26	0.0129	587.3	738.9	eukaryotic translation initiation factor 3, subunit D
101695_at	Eif3e	1.35	0.000468	61.3	82.9	eukaryotic translation initiation factor 3, subunit E
96942_at	Eif3eip	1.33	0.0061	801.9	1063.5	eukaryotic translation initiation factor 3, subunit L
96883_at	Eif3g	1.24	0.0059	659.6	815	eukaryotic translation initiation factor 3, subunit G
94826_at	Eif6	1.36	0.011	236.1	322	eukaryotic translation initiation factor 6
102996_at	Ell	-1.24	0.000267	110.4	89.2	elongation factor RNA polymerase II
94418_at	Elovl6	-1.73	0.00307	53.4	30.9	ELOVL family member 6, elongation of long chain fatty acids (yeast)
94997_at	Emcn	1.8	0.000196	46.7	84.1	endomucin
93885_g_at	Emcn	1.48	0.000822	57.1	84.5	endomucin
93593_f_at	Emp3	-1.38	0.0338	1331.5	962.9	epithelial membrane protein 3
96523_at	En1	1.34	0.0097	40.9	54.8	engrailed 1
160568_at	Eno1	1.36	0.00257	1543.7	2105	enolase 1, alpha non-neuron
93722_at	Ensa	-1.23	0.0464	64.6	52.3	endosulfine alpha
161821_f_at	Entpd2	-1.57	0.000432	53.4	34.1	ectonucleoside triphosphate diphosphohydrolase 2
97986_at	Entpd2	-1.26	0.000877	314	249.6	ectonucleoside triphosphate diphosphohydrolase 2
93589_at	Entpd4	-1.33	6.87e-05	346.5	260.8	ectonucleoside triphosphate diphosphohydrolase 4
98771_at	Ephb2	-1.35	0.00322	104.5	77.3	Eph receptor B2
93469_at	Ephb3	-1.2	0.00513	90.8	75.5	Eph receptor B3
98446_s_at	Ephb4	1.39	0.00212	407.3	564.9	Eph receptor B4
103858_at	Eral1	1.31	0.000953	168	220.5	Era (G-protein)-like 1 (E. coli)
160184_at	Ergic1	-1.54	0.00848	180	116.8	endoplasmic reticulum-golgi intermediate compartment (ERGIC) 1
94040_at	Erh	1.36	0.00883	857.6	1164.1	enhancer of rudimentary homolog (Drosophila)
98076_at	Erp29	-1.26	0.000142	706.3	558.7	endoplasmic reticulum protein 29
161755_at	Erp29	-1.23	0.0152	98.9	80.5	endoplasmic reticulum protein 29
103964_at	Esrra	1.29	0.0252	174	223.9	estrogen related receptor, alpha
96947_at	Etfb	1.37	0.0111	829.1	1137.1	electron transferring flavoprotein, beta polypeptide
97249_at	Exosc5	1.65	9.95e-05	178.5	293.9	exosome component 5
99151_at	Exosc7	1.47	0.000877	161.6	237.2	exosome component 7
102811_at	Ext1	-1.63	5.69e-05	218	133.8	exostoses (multiple) 1
99929_at	Ext2	-1.31	0.00148	441.4	336.5	exostoses (multiple) 2
95591_at	Extl3	-1.47	0.0102	271.7	185	exostoses (multiple)-like 3
104292_at	Eya2	-1.42	0.00228	126.2	88.7	eyes absent 2 homolog (Drosophila)
99917_at	Ezh2	1.36	0.0083	62.1	84.7	enhancer of zeste homolog 2 (Drosophila)
92267_at	F2r	-1.26	0.0287	241.6	191.3	coagulation factor II (thrombin) receptor
94191_at	F2rl3	1.26	0.00918	29	36.4	coagulation factor II (thrombin) receptor-like 3
97689_at	F3	-1.7	0.00187	1032.6	608.3	coagulation factor III
103773_at	F830021D11Rik	-1.27	0.0194	102.8	80.7	UHRF1 (ICBP90) binding protein 1
98588_at	Fah	1.41	0.000571	722.4	1018.7	fumarylacetoacetate hydrolase
99658_f_at	Fahd1	1.26	0.00627	195.9	246.4	fumarylacetoacetate hydrolase domain containing 1
160231_at	Farsa	1.42	0.00342	116.5	165.1	phenylalanyl-tRNA synthetase, alpha subunit
160503_at	Fbl	1.54	0.000144	562.2	866.5	fibrillarin
94309_g_at	Fbln1	-1.94	2.08e-06	409.7	210.9	fibulin 1
94307_at	Fbln1	-1.59	1.37e-05	142.4	89.7	fibulin 1
94308_at	Fbln1	-1.21	0.00322	295.3	244.6	fibulin 1
100928_at	Fbln2	-2.19	0.00288	2010.7	918.9	fibulin 2
101090_at	Fbn1	-1.74	0.00254	1162.9	668.4	fibrillin 1
103623_at	Fbn2	-1.54	0.00277	49.9	32.5	fibrillin 2
95409_at	Fbxo10	1.62	0.000408	351.6	569	F-box protein 10
161491_r_at	Fbxo3	1.38	0.0109	36.2	50	F-box protein 3
93667_at	Fbxw7	-1.32	0.00968	21	15.9	F-box and WD-40 domain protein 7
92256_at	Fdft1	-1.28	0.00839	65.3	51	farnesyl diphosphate farnesyl transferase 1
92587_at	Fdx1	1.42	0.0174	263.6	373.1	ferredoxin 1
92754_at	Fdxr	-1.26	0.00922	115.3	91.8	ferredoxin reductase
160656_i_at	Fem1b	1.25	0.0413	30.1	37.6	feminization 1 homolog b (C. elegans)
97327_at	Fen1	2.2	0.00039	36.3	80	flap structure specific endonuclease 1
92188_s_at	Fes	1.28	0.0172	48.4	61.9	feline sarcoma oncogene
100876_at	Fez1	1.31	0.000706	63.8	83.4	fasciculation and elongation protein zeta 1 (zygin I)
95976_at	Fgf10	-1.28	0.00956	44.3	34.7	fibroblast growth factor 10
95316_at	Fgf18	-1.71	1.86e-05	77.3	45.1	fibroblast growth factor 18
93090_at	Fgfr2	-1.3	0.00209	121.1	93.2	fibroblast growth factor receptor 2
93091_s_at	Fgfr2	-1.27	0.000701	90	71	fibroblast growth factor receptor 2
97949_at	Fgl2	-2.19	0.000584	23.7	10.8	fibrinogen-like protein 2
99148_at	Fh1	1.43	0.00478	365.2	520.8	fumarate hydratase 1
97498_at	Fhl1	-1.45	0.000162	263.5	181.9	four and a half LIM domains 1
100986_at	Fhl2	-1.47	0.000166	180.3	122.9	four and a half LIM domains 2
92365_at	Figf	-3.32	1.12e-07	621.8	187.2	c-fos induced growth factor
160648_at	Fignl1	1.74	8.94e-05	70.4	122.2	fidgetin-like 1
104600_at	Fip1l1	-1.32	0.0162	26.7	20.2	FIP1 like 1 (S. cerevisiae)
96226_at	Fkbp10	-1.24	0.0148	101	81.6	FK506 binding protein 10
97964_at	Fkbp11	-1.27	0.0429	310.2	244.7	FK506 binding protein 11
92808_f_at	Fkbp4	1.6	0.000394	405.1	648	FK506 binding protein 4
92809_r_at	Fkbp4	1.39	0.00846	157.3	218.7	FK506 binding protein 4
93731_at	Fkbp9	-1.37	0.0229	596.9	434.5	FK506 binding protein 9
160242_at	Flcn	-1.37	0.00217	184.5	134.5	folliculin
95637_at	Flnb	-1.3	0.0356	230.1	176.7	filamin, beta
95095_at	Flot1	-1.53	0.000979	937	610.4	flotillin 1
95296_r_at	Flt3	-1.29	0.00211	143.1	110.7	FMS-like tyrosine kinase 3
92482_at	Fmnl1	-1.2	0.023	20.6	17.1	formin-like 1
99152_at	Fmod	-1.38	0.00547	194.9	141.7	fibromodulin
98441_at	Fmr1	-2.4	0.00813	236.7	98.6	fragile X mental retardation syndrome 1 homolog
92852_at	Fn1	-1.83	7.41e-05	396.8	216.3	fibronectin 1
93443_at	Fndc1	-1.2	0.0299	60.5	50.3	fibronectin type III domain containing 1
104419_at	Fndc3a	-1.4	0.0174	21.3	15.2	fibronectin type III domain containing 3A
93785_at	Folr1	-1.33	0.00545	129.1	97.4	folate receptor 1 (adult)
99835_at	Fosl1	1.45	0.0369	36	52.4	fos-like antigen 1
98305_at	Foxm1	1.22	0.0145	107.2	130.5	forkhead box M1
92958_at	Foxo3a	-1.44	0.000564	98.1	68.2	forkhead box O3
96183_at	Foxp1	1.25	0.000673	44.1	55.2	forkhead box P1
103879_at	Foxred1	1.27	0.00332	281.7	356.9	FAD-dependent oxidoreductase domain containing 1
103699_i_at	Frat2	2.11	2.22e-05	25.7	54.1	frequently rearranged in advanced T-cell lymphomas 2
100978_at	Frg1	1.23	0.000195	134.2	165.1	FSHD region gene 1
97349_at	Frmd6	-1.99	1.78e-05	103.1	51.7	FERM domain containing 6
103421_at	Frrs1	-1.78	0.00127	91.3	51.2	ferric-chelate reductase 1
104672_at	Frzb	-1.51	0.000121	56.6	37.4	frizzled-related protein
92838_at	Fscn1	-1.53	0.0136	2027.2	1324.7	fascin homolog 1, actin bundling protein (Strongylocentrotus purpuratus)
160248_at	Fubp1	1.27	0.00368	92.4	117.8	far upstream element (FUSE) binding protein 1
93835_at	Fuca1	-1.48	0.000411	263	177.6	fucosidase, alpha-L- 1, tissue
100515_at	Furin	-1.35	0.00071	371.4	275.7	furin (paired basic amino acid cleaving enzyme)
98048_at	Fusip1	1.42	0.0251	43	61.1	FUS interacting protein (serine-arginine rich) 1
102046_at	Fusip1	1.26	0.0467	25.8	32.6	FUS interacting protein (serine-arginine rich) 1
101407_at	Fxn	1.51	0.00324	51.1	77.1	frataxin
93681_at	Fzd2	-1.44	0.00178	252.6	175	frizzled homolog 2 (Drosophila)
95772_r_at	Fzd4	1.36	0.0309	12.7	17.2	frizzled homolog 4 (Drosophila)
103642_at	G3bp1	1.37	0.00509	290.7	398.3	Ras-GTPase-activating protein SH3-domain binding protein 1
101294_g_at	G6pd2	1.59	0.00418	292.3	464	glucose-6-phosphate dehydrogenase 2
94966_at	G6pdx	1.43	0.000631	300.3	428.2	glucose-6-phosphate dehydrogenase X-linked
160516_at	Gaa	-1.35	0.00317	882.3	651.9	glucosidase, alpha, acid
93011_at	Gabarapl1	-1.38	0.000299	475.3	344	gamma-aminobutyric acid (GABA) A receptor-associated protein-like 1
102292_at	Gadd45a	-1.43	0.0116	62.9	44	growth arrest and DNA-damage-inducible 45 alpha
161666_f_at	Gadd45b	-1.31	0.049	134.9	102.8	growth arrest and DNA-damage-inducible 45 beta
102779_at	Gadd45b	-1.23	0.00659	132	107.1	growth arrest and DNA-damage-inducible 45 beta
101979_at	Gadd45g	-1.26	0.00341	275.7	219.2	growth arrest and DNA-damage-inducible 45 gamma
97553_at	Galnt2	-1.57	6.33e-05	578	368.7	UDP-N-acetyl-alpha-D-galactosamine:polypeptide N-acetylgalactosaminyltransferase 2
101214_f_at	Gapdh	1.26	0.0264	1891	2374	glyceraldehyde-3-phosphate dehydrogenase
100066_at	Gart	1.35	0.00029	126.4	170.4	phosphoribosylglycinamide formyltransferase
94813_at	Gas1	-1.83	0.000121	785	428.6	growth arrest specific 1
99067_at	Gas6	-1.81	0.00835	715.2	394.5	growth arrest specific 6
102789_at	Gata2	-1.47	3.77e-05	160.8	109.4	GATA binding protein 2
104698_at	Gata6	-1.7	0.00023	92.3	54.2	GATA binding protein 6
100488_at	Gba	-1.28	0.0292	377.4	294.4	glucosidase, beta, acid
99197_at	Gc	-1.57	0.000176	30.6	19.5	group specific component
99649_at	Gclc	1.32	0.00381	29.5	38.8	glutamate-cysteine ligase, catalytic subunit
160385_at	Gcsh	1.24	0.0272	236.4	292.8	glycine cleavage system protein H (aminomethyl carrier)
104134_at	Gdap2	-1.2	0.0104	171.8	142.7	ganglioside-induced differentiation-associated-protein 2
160860_at	Gdf10	-2.31	0.000404	169.5	73.5	growth differentiation factor 10
104646_at	Gdf15	1.37	0.000334	89.7	123	growth differentiation factor 15
97313_at	Gdi1	-1.23	0.00276	302.4	244.9	guanosine diphosphate (GDP) dissociation inhibitor 1
103784_at	Gemin5	1.21	0.00375	17.4	21.1	gem (nuclear organelle) associated protein 5
160269_at	Gfer	1.35	0.01	228.3	308.8	growth factor, erv1 (S. cerevisiae)-like (augmenter of liver regeneration)
160226_at	Gfm1	1.45	0.0116	32.9	47.7	G elongation factor, mitochondrial 1
103737_at	Gfpt2	-1.65	0.000239	428.3	260.3	glutamine fructose-6-phosphate transaminase 2
102926_at	Gfra3	1.2	0.00728	57.4	68.9	glial cell line derived neurotrophic factor family receptor alpha 3
102968_at	Ggtla1	-2.16	0.00217	315.1	145.9	gamma-glutamyltransferase 5
160530_at	Ghitm	1.32	0.0466	58.3	77.1	growth hormone inducible transmembrane protein
100592_at	Ghitm	1.29	0.0178	471.1	608.5	growth hormone inducible transmembrane protein
160873_at	Ghrl	-2.1	2.03e-05	61.3	29.2	ghrelin
96172_at	Gimap4	1.73	3.82e-05	28.1	48.6	GTPase, IMAP family member 4
161754_f_at	Glb1	-1.63	1.25e-05	79.4	48.7	galactosidase, beta 1
103647_at	Glb1	-1.49	4.95e-05	251	168.3	galactosidase, beta 1
95603_at	Gldc	1.69	0.00976	38.8	65.6	glycine decarboxylase
100457_at	Glg1	-2.68	0.000379	249.2	92.9	golgi apparatus protein 1
94364_at	Glg1	-1.43	0.00334	78.1	54.5	golgi apparatus protein 1
104449_at	Glrb	1.36	2.83e-06	14.3	19.3	glycine receptor, beta subunit
92586_at	Glud1	1.3	0.000948	169	219.9	glutamate dehydrogenase 1
99141_at	Gm2a	-1.72	0.000275	285.6	165.9	GM2 ganglioside activator protein
160740_at	Gm561	1.35	0.00452	29.3	39.4	predicted gene 561
102949_g_at	Gml	1.27	0.000657	30.9	39.2	GPI anchored molecule like protein
160069_at	Gmnn	1.83	0.0176	21.4	39.3	geminin
100514_at	Gna13	-1.31	0.00405	18.1	13.8	guanine nucleotide binding protein, alpha 13
99597_at	Gnai2	-1.5	0.00449	483.8	322.5	guanine nucleotide binding protein (G protein), alpha inhibiting 2
93949_at	Gnb4	1.26	0.0147	39	49	guanine nucleotide binding protein (G protein), beta 4
100122_at	Gnb5	-1.34	0.00509	55.5	41.3	guanine nucleotide binding protein (G protein), beta 5
94377_at	Gng11	1.35	9.62e-05	64.4	87.2	guanine nucleotide binding protein (G protein), gamma 11
99477_at	Gng12	-1.3	0.00115	64.4	49.5	guanine nucleotide binding protein (G protein), gamma 12
94562_at	Gnpat	1.39	0.0202	182.2	252.6	glyceronephosphate O-acyltransferase
98931_at	Gns	-1.61	0.000345	301	186.6	glucosamine (N-acetyl)-6-sulfatase
93951_at	Golga3	-1.21	0.00933	153.8	126.9	golgi autoantigen, golgin subfamily a, 3
96656_at	Gorasp1	1.32	0.0216	50.2	66.5	golgi reassembly stacking protein 1
101867_at	Gpam	-2.47	0.00013	877.2	355	glycerol-3-phosphate acyltransferase, mitochondrial
104614_at	Gpc1	1.33	0.00103	138.3	183.7	glypican 1
160158_at	Gpc3	-1.4	0.0386	114.2	81.7	glypican 3
102886_at	Gpc4	-1.26	0.0178	132.8	105.8	glypican 4
100574_f_at	Gpi1	1.29	0.0164	1841.8	2368	glucose phosphate isomerase 1
98355_at	Gpr133	-2.97	4.77e-07	473.4	159.3	G protein-coupled receptor 133
97751_f_at	Gpr137b	1.3	0.00327	206.5	268.1	G protein-coupled receptor 137B
101001_at	Gpr177	-1.4	0.00554	396.5	282.7	G protein-coupled receptor 177
101676_at	Gpx3	-1.88	0.00727	2599.8	1386.1	glutathione peroxidase 3
103607_at	Gpx7	-1.44	0.00439	304.2	211.3	glutathione peroxidase 7
93690_at	Grb10	-1.72	6.08e-05	59.2	34.5	growth factor receptor bound protein 10
93691_s_at	Grb10	-1.55	0.00375	112.2	72.3	growth factor receptor bound protein 10
103975_at	Grem2	1.26	0.00664	33	41.6	gremlin 2 homolog, cysteine knot superfamily (Xenopus laevis)
99160_s_at	Grina	-1.5	0.00279	822.9	548.1	glutamate receptor, ionotropic, N-methyl D-aspartate-associated protein 1 (glutamate binding)
99161_at	Grina	-1.36	0.0238	1221.2	897.9	glutamate receptor, ionotropic, N-methyl D-aspartate-associated protein 1 (glutamate binding)
93066_at	Grn	-1.64	0.000223	691.3	421.1	granulin
104057_at	Grpel1	1.46	0.00222	129	187.9	GrpE-like 1, mitochondrial
103853_at	Grwd1	1.47	0.00295	39.6	58.1	glutamate-rich WD repeat containing 1
93727_at	Gspt1	1.25	0.0238	391.8	489.5	G1 to S phase transition 1
160646_at	Gsr	1.47	0.00867	139.9	205.5	glutathione reductase
101872_at	Gsta2	1.21	0.0184	64.4	77.8	glutathione S-transferase, alpha 2 (Yc2)
96085_at	Gsta4	-1.36	0.0302	87.2	64.1	glutathione S-transferase, alpha 4
93009_at	Gstm2	-1.56	0.000862	840.3	539.4	glutathione S-transferase, mu 2
97819_at	Gsto1	1.42	0.00421	392.1	558.6	glutathione S-transferase omega 1
102039_at	Gtf2h4	1.32	0.00573	190.6	251.8	general transcription factor II H, polypeptide 4
94558_g_at	Gtf3a	1.41	0.000256	202.1	285.1	general transcription factor III A
97354_at	Gtf3c1	-1.27	0.00288	263.5	207.5	general transcription factor III C 1
95968_at	Gtf3c2	1.25	0.0026	16.4	20.4	general transcription factor IIIC, polypeptide 2, beta
104561_at	Gtf3c5	1.21	0.00151	131.8	160.1	general transcription factor IIIC, polypeptide 5
160173_at	Gtl2	-3.55	0.00302	186.8	52.6	maternally expressed 3
160172_at	Gtl2	-1.48	0.0138	418.3	282.9	maternally expressed 3
99180_at	Gtpbp4	1.54	0.0119	77.6	119.9	GTP binding protein 4
103270_at	Gtse1	1.25	0.00784	156.5	195.9	G two S phase expressed protein 1
98544_at	Guk1	1.41	0.00277	119.8	168.8	guanylate kinase 1
100597_at	Gyg	-1.58	0.00972	121.1	76.6	glycogenin
97525_at	Gyk	1.25	0.0498	55.2	69	glycerol kinase
96117_r_at	H13	-1.25	0.0207	633.8	508.5	histocompatibility 13
93028_at	H19	1.9	0.000266	149.6	284	H19 fetal liver mRNA
160147_r_at	H1foo	-1.29	0.00568	87.4	67.8	H1 histone family, member O, oocyte-specific
97174_r_at	H2-K2	-1.23	0.0149	218.7	177.7	histocompatibility 2, K region locus 2
102992_at	H2-Ke6	1.26	0.047	14.7	18.6	H2-K region expressed gene 6
101299_at	H2-M1	1.28	0.0252	26.6	34	histocompatibility 2, M region locus 1
93865_s_at	H2-T10	1.42	0.0289	328.3	466.2	histocompatibility 2, T region locus 10
101876_s_at	H2-T17	1.55	0.00689	299.5	463.5	histocompatibility 2, T region locus 17
93019_at	H2afx	1.59	0.0015	293.6	466.2	H2A histone family, member X
97452_at	H2afy	-1.38	0.000768	295.1	213.6	H2A histone family, member Y
101954_at	H2afz	1.41	0.0143	374.2	526	H2A histone family, member Z
104148_at	H6pd	-1.75	0.00021	1634.6	934.2	hexose-6-phosphate dehydrogenase (glucose 1-dehydrogenase)
95485_at	Hadh	1.29	0.0254	341.9	442.3	hydroxyacyl-Coenzyme A dehydrogenase
96913_at	Hadhb	1.65	0.0215	386.4	638.9	hydroxyacyl-Coenzyme A dehydrogenase/3-ketoacyl-Coenzyme A thiolase/enoyl-Coenzyme A hydratase (trifunctional protein), beta subunit
97896_r_at	Hat1	1.71	0.0415	19.8	33.8	histone aminotransferase 1
98037_at	Hbxip	1.23	0.0392	172.3	212.6	hepatitis B virus x interacting protein
160573_at	Hccs	1.75	0.0466	57.9	101.5	holocytochrome c synthetase
102007_at	Hccs	1.43	0.000418	15.7	22.4	holocytochrome c synthetase
93328_at	Hdc	-1.44	0.000141	50.1	34.9	histidine decarboxylase
98881_at	Hdhd2	1.29	0.01	42.5	54.9	haloacid dehalogenase-like hydrolase domain containing 2
96359_at	Hdlbp	-1.3	0.00301	652.6	501.1	high density lipoprotein (HDL) binding protein
161973_r_at	Heatr2	1.29	0.00693	93.4	120.5	HEAT repeat containing 2
95400_i_at	Helb	1.25	0.00582	130	162	helicase (DNA) B
104194_at	Heph	-2.33	0.00313	69.5	29.8	hephaestin
103829_at	Herc2	-1.29	0.0456	37.1	28.8	hect (homologous to the E6-AP (UBE3A) carboxyl terminus) domain and RCC1 (CHC1)-like domain (RLD) 2
161051_at	Hes5	-1.25	0.00753	73.8	58.9	hairy and enhancer of split 5 (Drosophila)
94840_at	Hexa	-1.33	0.0158	468.6	351.1	hexosaminidase A
104014_at	Hfe	-1.3	0.0469	163.9	126.4	hemochromatosis
98408_at	Hhex	1.3	0.0193	25.8	33.6	hematopoietically expressed homeobox
93231_at	Hic1	-1.32	0.0395	111.8	84.7	hypermethylated in cancer 1
104462_at	Hic1	-1.3	4.01e-05	431	330.9	hypermethylated in cancer 1
96994_at	Hic1	1.26	0.0268	161.9	204.7	hypermethylated in cancer 1
99581_at	Hint1	1.26	0.0373	1440.2	1807.5	histidine triad nucleotide binding protein 1
94365_at	Hint2	1.35	0.00744	213.9	288	histidine triad nucleotide binding protein 2
97551_at	Hip1r	1.25	0.00647	87.7	109.4	huntingtin interacting protein 1 related
103833_at	Hipk2	-1.75	0.00383	146.8	83.7	homeodomain interacting protein kinase 2
94288_at	Hist1h1c	-1.23	0.0184	381.3	309.8	histone cluster 1, H1c
93022_i_at	Hist1h3f	1.27	0.0464	13	16.6	histone cluster 1, H3f
92908_at	Hivep1	-1.49	0.00918	23.5	15.8	human immunodeficiency virus type I enhancer binding protein 1
94375_at	Hk2	-1.64	0.00209	174.4	106.6	hexokinase 2
102657_at	Hlx	1.32	0.0239	102.1	134.4	H2.0-like homeobox
93693_at	Hmbox1	-1.37	0.0138	65.6	47.8	homeobox containing 1
93258_at	Hmbs	1.23	0.0072	170.3	210	hydroxymethylbilane synthase
93095_at	Hmgb1	1.58	0.0202	117.3	185.6	high mobility group box 1
93250_r_at	Hmgb2	1.66	0.0149	19.3	32.1	high mobility group box 2
98038_at	Hmgb3	1.69	0.0163	163	274.7	high mobility group box 3
101589_at	Hmgn2	1.31	0.0328	147.7	193.8	high mobility group nucleosomal binding domain 2
101523_at	Hnrpa3	1.53	0.00978	309.8	473.6	heterogeneous nuclear ribonucleoprotein A3
94896_at	Hnrpab	1.43	0.00117	194	277	heterogeneous nuclear ribonucleoprotein A/B
94303_at	Hnrpd	1.49	0.00214	225.8	336	heterogeneous nuclear ribonucleoprotein D
102014_at	Homer3	-1.3	0.00507	97.5	75	homer homolog 3 (Drosophila)
95297_at	Hoxa1	1.31	0.00133	28.1	36.9	homeo box A1
102643_at	Hoxa2	1.45	1.8e-05	53.8	77.9	homeo box A2
97745_at	Hoxa4	1.27	1.64e-05	100.5	127.3	homeo box A4
103086_at	Hoxa5	1.39	0.0313	114.4	159.1	homeo box A5
102579_f_at	Hoxa6	-1.26	0.000638	42.8	33.9	homeo box A6
102864_at	Hoxa7	-1.61	3.64e-05	130.3	81.2	homeo box A7
99980_at	Hoxc6	-1.31	0.000184	39.9	30.4	homeo box C6
93378_at	Hoxc8	-2.21	3.14e-08	97.4	44.2	homeo box C8
92891_f_at	Hoxc9	-2.58	3.02e-07	50.9	19.8	homeo box C9
93221_at	Hoxd8	1.43	1.41e-06	56.1	80.2	homeo box D8
99944_at	Hpca	-1.83	2.27e-06	64.5	35.3	hippocalcin
160107_at	Hprt1	1.33	0.0337	227.6	302	hypoxanthine guanine phosphoribosyl transferase 1
101827_at	Hpvc2	-1.33	0.015	129.8	97.9	human papillomavirus 18 E5 central sequence motif, pseudogene
101045_at	Hsd17b10	1.2	0.0225	445.1	534.8	hydroxysteroid (17-beta) dehydrogenase 10
102370_at	Hsd17b11	-1.36	0.00649	133.6	98.3	hydroxysteroid (17-beta) dehydrogenase 11
94177_at	Hsd17b7	-1.44	0.000716	48.5	33.6	hydroxysteroid (17-beta) dehydrogenase 7
98111_at	Hsp110	1.7	0.00119	130	220.7	heat shock 105kDa/110kDa protein 1
101562_at	Hspa14	1.45	0.00659	73.5	106.9	heat shock protein 14
97914_at	Hspa9	1.92	0.00272	309.1	594.8	heat shock protein 9
160139_at	Hspb8	-1.26	0.00242	611.8	485.3	heat shock protein 8
93277_at	Hspd1	1.71	0.0143	685.6	1174.9	heat shock protein 1 (chaperonin)
92829_at	Hspe1	1.41	0.0129	522.8	738.7	heat shock protein 1 (chaperonin 10)
101152_at	Htr5a	1.21	0.0143	112.2	136	5-hydroxytryptamine (serotonin) receptor 5A
96920_at	Htra1	-1.82	0.000675	530.5	291.5	HtrA serine peptidase 1
96752_at	Icam1	-1.76	0.000343	77.6	44	intercellular adhesion molecule 1
99053_at	Icam2	1.62	0.000439	43.2	70	intercellular adhesion molecule 2
100050_at	Id1	1.39	0.0402	277.3	386.3	inhibitor of DNA binding 1
92614_at	Id3	-1.36	0.00336	1923.7	1416.3	inhibitor of DNA binding 3
96144_at	Id4	-1.49	3.06e-05	59.7	40.2	inhibitor of DNA binding 4
94534_at	Idh3a	1.51	0.00113	117.9	178.5	isocitrate dehydrogenase 3 (NAD+) alpha
93029_at	Idh3g	1.37	0.0324	363.5	497.9	isocitrate dehydrogenase 3 (NAD+), gamma
99109_at	Ier2	1.43	0.00106	54.4	77.8	immediate early response 2
94384_at	Ier3	-1.36	0.0248	179.2	131.8	immediate early response 3
93321_at	Ifi203	1.37	0.0287	31.3	42.9	interferon activated gene 203
97444_at	Ifi30	-1.6	0.000831	134.6	84	interferon gamma inducible protein 30
100013_at	Ifi35	1.63	0.00333	212.4	346.2	interferon-induced protein 35
100981_at	Ifit1	2.93	0.00127	26.7	78.2	interferon-induced protein with tetratricopeptide repeats 1
160253_at	Ifitm3	1.24	0.0284	2836.7	3504.4	interferon induced transmembrane protein 3
101789_i_at	Ifna4	-1.24	0.00195	48.4	39	interferon alpha 4
100483_at	Ifnar1	-1.32	8.6e-06	166.9	126.8	interferon (alpha and beta) receptor 1
101014_at	Ifnar2	-1.51	0.00055	73.5	48.8	interferon (alpha and beta) receptor 2
101015_s_at	Ifnar2	-1.23	0.00955	108.3	88.1	interferon (alpha and beta) receptor 2
100552_at	Ifngr1	1.38	0.00134	71.4	98.5	interferon gamma receptor 1
96968_at	Ifnz	1.23	0.0248	102.2	125.7	interferon zeta
104760_at	Ifrd2	2.02	2.78e-05	160.8	325.5	interferon-related developmental regulator 2
162460_f_at	Igbp1	1.33	0.00222	15.1	20	immunoglobulin (CD79A) binding protein 1
95546_g_at	Igf1	-7.71	1.5e-05	706.3	91.6	insulin-like growth factor 1
98623_g_at	Igf2	1.34	0.000127	321.2	431.7	insulin-like growth factor 2
94952_at	Igf2bp2	-1.33	0.00244	382.3	286.7	insulin-like growth factor 2 mRNA binding protein 2
98627_at	Igfbp2	-1.82	0.00186	55.2	30.4	insulin-like growth factor binding protein 2
95083_at	Igfbp3	-7.62	7.74e-11	1051.7	138	insulin-like growth factor binding protein 3
95082_at	Igfbp3	-12.8	9.9e-09	1533.5	120	insulin-like growth factor binding protein 3
101571_g_at	Igfbp4	-3.62	2.54e-05	1813.5	500.4	insulin-like growth factor binding protein 4
94222_at	Igfbp4	-1.59	0.00103	390.7	245.3	insulin-like growth factor binding protein 4
103904_at	Igfbp6	-1.41	0.0364	440.8	313.1	insulin-like growth factor binding protein 6
100683_r_at	Igk-V8	-1.22	0.0341	44	36.1	immunoglobulin kappa chain variable 8 (V8)
104435_at	Igsf10	-1.3	0.00428	210.6	161.9	immunoglobulin superfamily, member 10
94244_at	Ihpk1	-1.23	0.0231	233.6	189.9	inositol hexaphosphate kinase 1
96764_at	Iigp1	2.19	0.0129	98.6	215.7	interferon inducible GTPase 1
103963_f_at	Iigp1	1.67	0.0112	81.6	136.5	interferon inducible GTPase 1
98410_at	Iigp2	1.29	0.0282	155.3	200.1	immunity-related GTPase family M member 2
92301_at	Ikbke	-1.25	0.000281	138.2	110.2	inhibitor of kappaB kinase epsilon
99491_at	Il10rb	-1.33	0.000189	229.2	171.8	interleukin 10 receptor, beta
98240_at	Il12rb1	-1.25	0.000957	60.3	48.3	interleukin 12 receptor, beta 1
102029_at	Il16	1.21	0.035	32.1	38.7	interleukin 16
99991_at	Il17ra	-1.29	0.0209	111.5	86.5	interleukin 17 receptor A
161689_f_at	Il1r2	-1.73	0.0137	96.5	55.7	interleukin 1 receptor, type II
102658_at	Il1r2	-1.23	0.0327	76	62	interleukin 1 receptor, type II
92955_at	Il3ra	-1.33	0.0135	160.9	121	interleukin 3 receptor, alpha chain
102021_at	Il4ra	-1.92	0.00629	360	187.9	interleukin 4 receptor, alpha
94345_at	Il6st	-1.97	0.00189	630.5	320.4	interleukin 6 signal transducer
98349_at	Il6st	-1.75	0.0328	133.8	76.3	interleukin 6 signal transducer
96574_at	Il9	1.29	0.00441	36.3	46.8	interleukin 9
92817_at	Imp3	1.25	0.0145	492.6	614.4	IMP3, U3 small nucleolar ribonucleoprotein, homolog (yeast)
95428_at	Imp4	1.34	0.000262	156.2	208.5	IMP4, U3 small nucleolar ribonucleoprotein, homolog (yeast)
98390_at	Impdh1	1.27	0.000808	110.6	140.9	inosine 5'-phosphate dehydrogenase 1
100578_at	Impdh2	1.45	7.08e-05	395.7	574	inosine 5'-phosphate dehydrogenase 2
93758_at	Incenp	1.29	0.0116	181.3	233.2	inner centromere protein
160828_at	Inhbb	-1.98	1.64e-05	45.9	23.2	inhibin beta-B
161849_r_at	Ins2	-1.24	0.0421	105.9	85.7	insulin II
104297_at	Ipo11	1.36	0.00733	74.8	101.9	importin 11
94784_at	Iqgap3	1.39	0.00405	64.2	89	IQ motif containing GTPase activating protein 3
92737_at	Irf4	1.26	0.00929	23.7	29.9	interferon regulatory factor 4
93425_at	Irf5	1.24	0.00854	67.8	84	interferon regulatory factor 5
104669_at	Irf7	1.59	0.0136	102.2	163	interferon regulatory factor 7
162202_f_at	Irf7	1.28	0.0144	91.3	116.7	interferon regulatory factor 7
96021_at	Isca2	1.3	0.00857	227.5	295.8	iron-sulfur cluster assembly 2 homolog (S. cerevisiae)
161511_f_at	Isg15	2.21	0.0201	46.4	102.6	ISG15 ubiquitin-like modifier
98822_at	Isg15	2.17	0.00408	298.1	648.2	ISG15 ubiquitin-like modifier
99010_at	Islr	-1.89	7.1e-06	1063.1	561.6	immunoglobulin superfamily containing leucine-rich repeat
97247_at	Isoc1	1.29	0.0388	239.6	308.5	isochorismatase domain containing 1
104211_at	Itga3	1.21	0.00282	32.2	38.9	integrin alpha 3
104385_i_at	Itgav	-1.58	0.00147	134.5	85.2	integrin alpha V
104386_f_at	Itgav	-1.45	0.0217	521.7	359.7	integrin alpha V
100989_at	Itgb1bp1	-1.29	0.00034	278.9	217	integrin beta 1 binding protein 1
100990_g_at	Itgb1bp1	-1.24	0.01	217.3	175.9	integrin beta 1 binding protein 1
100601_at	Itgb5	-1.87	1.83e-07	448.9	239.8	integrin beta 5
93511_at	Itm2a	2.32	0.0307	43.7	101.2	integral membrane protein 2A
96283_at	Itm2c	-1.41	0.000549	1155.9	820.9	integral membrane protein 2C
104522_at	Itsn1	-1.35	0.0367	358.2	265.6	intersectin 1 (SH3 domain protein 1A)
93579_at	Jagn1	1.29	0.0157	237.7	307.2	jagunal homolog 1 (Drosophila)
99509_s_at	Jak3	1.34	0.000156	130.6	174.6	Janus kinase 3
102363_r_at	Junb	-1.35	0.00447	279.7	206.5	Jun-B oncogene
102364_at	Jund	-1.64	0.0278	1150.8	702.8	Jun proto-oncogene related gene d
160971_at	Kazald1	-1.93	0.00497	79.8	41.4	Kazal-type serine peptidase inhibitor domain 1
95490_at	Kdelr1	-1.31	0.00225	1993	1525.5	KDEL (Lys-Asp-Glu-Leu) endoplasmic reticulum protein retention receptor 1
101922_at	Kdelr2	-1.46	0.000934	637	436.7	KDEL (Lys-Asp-Glu-Leu) endoplasmic reticulum protein retention receptor 2
104464_s_at	Kdelr3	-1.61	0.00192	515.3	320.8	KDEL (Lys-Asp-Glu-Leu) endoplasmic reticulum protein retention receptor 3
160679_at	Kif1c	-1.61	0.00105	105.4	65.5	kinesin family member 1C
160501_at	Kif20a	1.41	0.0107	73.7	103.8	kinesin family member 20A
95118_r_at	Kif22	1.35	0.00127	423.7	571.9	kinesin family member 22
160755_at	Kif2c	1.67	0.00177	78.5	130.9	kinesin family member 2C
161275_at	Kif3a	1.32	0.00479	15.6	20.6	kinesin family member 3A
104644_at	Kif4	1.39	0.013	35.9	50.1	kinesin family member 4
98471_f_at	Kifc1	1.36	0.0302	161.6	220.3	kinesin family member C1
99602_at	Klf10	1.23	0.0233	78.3	96.5	Kruppel-like factor 10
160617_at	Klf13	-1.63	0.00153	91.5	56.3	Kruppel-like factor 13
100011_at	Klf3	-1.49	0.000345	49.6	33.4	Kruppel-like factor 3 (basic)
100010_at	Klf3	-1.26	0.000594	87.5	69.3	Kruppel-like factor 3 (basic)
99622_at	Klf4	-1.73	0.000288	59.9	34.6	Kruppel-like factor 4 (gut)
104645_at	Klf7	-2.14	0.000657	56.4	26.4	Kruppel-like factor 7 (ubiquitous)
93528_s_at	Klf9	-1.67	0.000332	161.1	96.3	Kruppel-like factor 9
93527_at	Klf9	-1.29	0.0142	61.3	47.6	Kruppel-like factor 9
161130_f_at	Klhdc4	1.22	0.00319	76.3	93.1	kelch domain containing 4
99327_at	Klk8	-1.43	0.000697	57.5	40.1	kallikrein related-peptidase 8
93837_at	Kng1	-3.26	2.17e-06	374.1	114.7	kininogen 1
92790_at	Kpna2	1.66	0.0296	76.2	126.2	karyopherin (importin) alpha 2
160427_at	Krr1	1.35	0.0424	132.9	179.2	KRR1, small subunit (SSU) processome component, homolog (yeast)
94321_at	Krt10	1.32	0.0266	29.9	39.5	keratin 10
92550_at	Krt19	1.63	0.0333	26.4	42.9	keratin 19
98997_f_at	Krt35	-1.21	0.0251	69.6	57.7	keratin 35
101009_at	Krt8	-1.32	0.000279	254.2	192.2	keratin 8
93710_at	Krtap5-1	1.23	0.01	416.7	511.3	keratin associated protein 5-1
101374_at	Krtap6-1	1.22	0.0141	22.5	27.3	keratin associated protein 6-1
94227_at	Krtap9-1	1.23	0.00402	149.3	184.2	keratin associated protein 9-1
95366_at	L35599	-1.24	0.000294	23.5	18.9
104078_g_at	Lage3	1.45	0.0017	149.9	217.4	L antigen family, member 3
104077_at	Lage3	1.44	0.000502	190	272.9	L antigen family, member 3
92366_at	Lama2	-1.56	0.019	158.5	101.5	laminin, alpha 2
162263_f_at	Lamb1-1	-1.42	0.0252	328.2	230.5	laminin B1 subunit 1
101948_at	Lamb1-1	-1.27	0.049	127.2	100	laminin B1 subunit 1
101359_at	Lamb2	-1.57	0.0123	131.3	83.7	laminin, beta 2
160089_at	Lamp1	-1.23	0.0332	2613.2	2117.1	lysosomal-associated membrane protein 1
100571_at	Laptm4b	-1.53	3.71e-05	300.2	196.6	lysosomal-associated protein transmembrane 4B
103276_at	Large	-1.29	0.00598	84.7	65.4	like-glycosyltransferase
161426_at	Larp7	1.3	0.0109	84.7	110.5	La ribonucleoprotein domain family, member 7
93930_at	Lasp1	1.3	0.0277	77.5	100.7	LIM and SH3 protein 1
161899_f_at	Lat2	-1.83	0.00456	79	43.3	linker for activation of T cells family, member 2
96123_at	Lbp	-1.85	0.00295	792.6	429.1	lipopolysaccharide binding protein
160890_at	Lbr	1.45	0.0132	49.3	71.3	lamin B receptor
161759_r_at	Lcat	-1.35	0.0098	108.6	80.6	lecithin cholesterol acyltransferase
160498_at	Ldb1	-1.21	0.000508	183.4	151	LIM domain binding 1
96072_at	Ldha	1.46	2.09e-05	2058.2	2994.9	lactate dehydrogenase A
101990_at	Ldhb	-1.81	0.0016	179.6	99.4	lactate dehydrogenase B
93600_at	Leprot	-1.36	0.00142	279.5	206.1	leptin receptor overlapping transcript
95706_at	Lgals3	1.87	0.0226	117.1	218.7	lectin, galactose binding, soluble 3
97507_at	Lgals3bp	1.22	0.0291	743.8	906.1	lectin, galactoside-binding, soluble, 3 binding protein
161301_f_at	Lgals9	-1.25	0.0269	88.8	71.1	lectin, galactose binding, soluble 9
93261_at	Lgmn	-1.51	0.00313	271.4	179.4	legumain
94754_at	Lhx8	4.18	4.63e-05	13.5	56.4	LIM homeobox protein 8
92551_at	Lig1	1.49	0.000356	143.1	212.6	ligase I, DNA, ATP-dependent
162060_r_at	Lig3	-1.31	0.00152	29.2	22.3	ligase III, DNA, ATP-dependent
103412_at	Limch1	-1.31	0.0109	32.1	24.6	LIM and calponin homology domains 1
102888_s_at	Limk1	-1.22	0.0419	73.4	60.3	LIM-domain containing, protein kinase
103069_at	Lin9	1.36	0.00015	40.6	55.3	lin-9 homolog (C. elegans)
93753_at	Litaf	-1.46	0.0138	321.6	220.3	LPS-induced TN factor
98059_s_at	Lmna	1.37	0.0364	934.9	1282	lamin A
102413_at	Lmo1	1.42	0.000218	77.5	109.9	LIM domain only 1
98122_at	Lmo4	1.36	0.00621	234.8	319.3	LIM domain only 4
93451_at	Lmo7	2.34	0.000355	17.7	41.6	LIM domain only 7
160095_at	Lox	-1.57	0.015	758.1	482.8	lysyl oxidase
97358_at	Lphn1	-1.25	0.000597	181.9	145.1	latrophilin 1
160083_at	Lpl	-4.84	0.000777	408.3	84.5	lipoprotein lipase
101073_at	Lrp1	-2.15	0.00188	1183	551	low density lipoprotein receptor-related protein 1
96186_at	Lrp10	-1.33	0.00235	266.7	200.3	low-density lipoprotein receptor-related protein 10
103271_at	Lrp6	-1.26	0.0352	31.6	25.1	low density lipoprotein receptor-related protein 6
100086_at	Lrpap1	-1.31	0.0017	205.1	157	low density lipoprotein receptor-related protein associated protein 1
104212_at	Lrpprc	1.42	0.0136	139.8	198	leucine-rich PPR-motif containing
94455_at	Lsm3	1.51	0.000226	228.5	344.1	LSM3 homolog, U6 small nuclear RNA associated (S. cerevisiae)
93008_at	Lsm4	1.45	0.00441	354.1	512.4	LSM4 homolog, U6 small nuclear RNA associated (S. cerevisiae)
97907_at	Lsm7	1.42	0.00223	334.4	475.9	LSM7 homolog, U6 small nuclear RNA associated (S. cerevisiae)
102409_at	Lsm8	1.51	0.0268	175.6	265.2	LSM8 homolog, U6 small nuclear RNA associated (S. cerevisiae)
161914_s_at	Lsp1	-1.61	3.21e-05	264.3	164.3	lymphocyte specific 1
104093_at	Lsp1	-1.57	0.000495	134.6	85.9	lymphocyte specific 1
160737_at	Lss	-1.26	0.00349	313.2	249.3	lanosterol synthase
100327_at	Lta	1.2	0.00621	89.5	107.8	lymphotoxin A
103209_at	Ltbp1	-1.42	0.00258	22.8	16.1	latent transforming growth factor beta binding protein 1
92335_at	Ltbp2	-3.58	6.36e-05	604.6	168.9	latent transforming growth factor beta binding protein 2
97980_at	Ltbr	-1.34	0.00836	378.3	282.1	lymphotoxin B receptor
160521_at	Ltv1	1.22	0.0241	32.5	39.6	LTV1 homolog (S. cerevisiae)
95004_at	Luc7l	1.21	0.000397	123.8	149.9	Luc7 homolog (S. cerevisiae)-like
95287_at	Luc7l2	1.3	0.00464	37.9	49.1	LUC7-like 2 (S. cerevisiae)
93353_at	Lum	-3.68	0.00055	420.7	114.2	lumican
96065_at	Lxn	1.69	0.0417	95.3	161.3	latexin
93077_s_at	Ly6c2	1.26	0.00801	1454.7	1827.1	lymphocyte antigen 6 complex, locus C2
101487_f_at	Ly6e	1.43	0.00362	3892.9	5568.4	lymphocyte antigen 6 complex, locus E
101488_r_at	Ly6e	-1.27	0.00863	97.2	76.7	lymphocyte antigen 6 complex, locus E
103258_at	Ly75	1.74	0.00688	14.9	26	lymphocyte antigen 75
100468_g_at	Lyl1	1.24	0.00552	34.9	43.3	lymphoblastomic leukemia 1
161774_f_at	Lypla1	1.35	0.00655	73.6	99.5	lysophospholipase 1
97207_f_at	Lypla1	1.33	0.0263	69.6	92.8	lysophospholipase 1
103560_at	Lysmd2	1.32	0.0171	79.8	105	LysM, putative peptidoglycan-binding, domain containing 2
101732_at	M12039	-1.41	0.00357	29.1	20.6
93206_g_at	M14167	1.33	0.0124	65.9	87.4
93205_at	M14167	1.3	0.019	35.7	46.3
96967_at	M21000	1.28	0.00491	13.1	16.8
102156_f_at	M80423	-1.43	0.0298	19.3	13.5
101440_at	Macrod2	1.34	0.00106	21	28.2	MACRO domain containing 2
99632_at	Mad2l1	2.06	0.00235	84	172.9	MAD2 mitotic arrest deficient-like 1 (yeast)
95565_at	Mad2l1bp	1.21	0.0227	127.6	153.9	MAD2L1 binding protein
96147_at	Mafg	-1.34	0.0059	94.2	70.2	v-maf musculoaponeurotic fibrosarcoma oncogene family, protein G (avian)
161846_r_at	Mag	-1.48	0.00455	761.9	513.3	myelin-associated glycoprotein
96703_at	Maged1	-1.41	0.000271	1543.7	1093.4	melanoma antigen, family D, 1
94289_r_at	Maged2	-1.93	0.000114	776.2	402.1	melanoma antigen, family D, 2
160550_i_at	Magoh	1.42	0.029	193.9	275	mago-nashi homolog, proliferation-associated (Drosophila)
104677_at	Man1b1	-1.32	0.0104	145	110.1	mannosidase, alpha, class 1B, member 1
104628_at	Man2a1	-1.68	0.0134	454.9	270.8	mannosidase 2, alpha 1
99562_at	Man2b1	-1.89	1.9e-05	387.9	205	mannosidase 2, alpha B1
160288_at	Map1lc3b	-1.5	0.0203	562.6	375.3	microtubule-associated protein 1 light chain 3 beta
160287_at	Map1lc3b	-1.33	0.0302	691.7	520.5	microtubule-associated protein 1 light chain 3 beta
103592_at	Map2k5	-1.22	0.00303	149.6	122.8	mitogen-activated protein kinase kinase 5
160881_at	Map3k12	-1.24	0.000173	30.3	24.5	mitogen-activated protein kinase kinase kinase 12
94947_g_at	Map3k3	-1.34	0.0176	59.8	44.6	mitogen-activated protein kinase kinase kinase 3
94946_at	Map3k3	-1.21	0.0112	55.1	45.5	mitogen-activated protein kinase kinase kinase 3
97106_at	Map3k8	-1.25	0.00353	45.8	36.7	mitogen-activated protein kinase kinase kinase 8
102195_at	Map4k4	-1.65	0.00209	466.1	282.2	mitogen-activated protein kinase kinase kinase kinase 4
103435_at	Map4k4	-1.55	0.00426	397.9	257	mitogen-activated protein kinase kinase kinase kinase 4
93253_at	Mapk1	1.42	0.049	20.9	29.7	mitogen-activated protein kinase 1
92323_at	Mapk12	1.27	0.00417	94	119.6	mitogen-activated protein kinase 12
104170_at	Mapk8ip1	-1.35	9.33e-06	249	184.9	mitogen-activated protein kinase 8 interacting protein 1
99604_at	2010-03-05	1.33	0.0376	280.1	372.3	membrane-associated ring finger (C3HC4) 5
96865_at	Marcks	-1.56	0.00132	540.5	345.7	myristoylated alanine rich protein kinase C substrate
97203_at	Marcksl1	-1.58	0.0196	235.3	148.7	MARCKS-like 1
99458_i_at	Mark2	-3.47	0.000356	204.9	59	MAP/microtubule affinity-regulating kinase 2
99459_f_at	Mark2	-1.5	0.0475	27.6	18.4	MAP/microtubule affinity-regulating kinase 2
160938_at	Mast2	-1.34	0.00728	160.4	120.1	microtubule associated serine/threonine kinase 2
160362_at	Mat2a	1.33	0.0247	206.4	273.8	methionine adenosyltransferase II, alpha
98475_at	Matn2	-1.89	0.0047	36.5	19.3	matrilin 2
162079_at	Mbc2	1.35	0.0189	22.6	30.5	family with sequence similarity 62 (C2 domain containing), member A
96767_at	Mbc2	-1.31	0.00734	559.4	426.6	family with sequence similarity 62 (C2 domain containing), member A
104340_at	Mbd1	-2.33	1.74e-07	96.9	41.5	methyl-CpG binding domain protein 1
104187_at	Mbd6	-1.34	0.0178	180.3	134.5	methyl-CpG binding domain protein 6
94940_at	Mccc1	-1.63	0.00457	88	53.9	methylcrotonoyl-Coenzyme A carboxylase 1 (alpha)
97451_at	Mcfd2	-1.24	0.0106	576.9	464.4	multiple coagulation factor deficiency 2
93112_at	Mcm2	1.5	0.00188	168.4	252.8	minichromosome maintenance deficient 2 mitotin (S. cerevisiae)
160496_s_at	Mcm3	1.88	0.000149	220.1	414.5	minichromosome maintenance deficient 3 (S. cerevisiae)
100062_at	Mcm3	1.72	0.00146	71	121.7	minichromosome maintenance deficient 3 (S. cerevisiae)
93041_at	Mcm4	1.79	0.000242	95.3	170.5	minichromosome maintenance deficient 4 homolog (S. cerevisiae)
100156_at	Mcm5	1.96	0.000238	345.3	676.5	minichromosome maintenance deficient 5, cell division cycle 46 (S. cerevisiae)
93356_at	Mcm7	1.87	0.000202	235	439.3	minichromosome maintenance deficient 7 (S. cerevisiae)
94729_r_at	Mcpt1	-1.24	0.000601	93.3	75.4	mast cell protease 1
100432_f_at	Mdfi	-1.57	0.00394	232.4	148	MyoD family inhibitor
100433_r_at	Mdfi	-1.33	0.0371	110.4	83.1	MyoD family inhibitor
100434_s_at	Mdfi	-1.27	0.00252	60.5	47.5	MyoD family inhibitor
93991_at	Mdh2	1.5	7.38e-05	1127.2	1694.3	malate dehydrogenase 2, NAD (mitochondrial)
160561_at	Mdk	-1.32	0.00263	280.3	212.5	midkine
101082_at	Me1	-1.24	0.0484	208.3	167.8	malic enzyme 1, NADP(+)-dependent, cytosolic
160798_at	Mecr	1.32	0.000996	63.7	84.4	mitochondrial trans-2-enoyl-CoA reductase
160724_at	Med20	1.25	0.0223	64	79.8	mediator complex subunit 20
98790_s_at	Meis1	-1.81	4.92e-06	33.7	18.6	Meis homeobox 1
99937_at	Meox2	6.46	4.69e-08	12.5	80.5	mesenchyme homeobox 2
92607_at	Mest	1.3	0.0157	30.4	39.5	mesoderm specific transcript
92191_at	Mettl5	1.29	0.0455	19.1	24.5	methyltransferase like 5
95045_at	Mettl9	-1.52	0.018	308.2	203	methyltransferase like 9
101095_at	Mfap2	-2.76	0.000309	331.7	120.3	microfibrillar-associated protein 2
161962_f_at	Mfap4	-1.51	0.000303	57.4	38	microfibrillar-associated protein 4
99518_at	Mfap5	-2.43	2.69e-05	451.2	185.6	microfibrillar associated protein 5
92880_at	Mfge8	-1.24	0.0302	1676.8	1352.2	milk fat globule-EGF factor 8 protein
93195_at	Mfhas1	-1.3	0.00297	66.9	51.6	malignant fibrous histiocytoma amplified sequence 1
93026_at	Mgst1	-1.47	0.0313	243.9	166.2	microsomal glutathione S-transferase 1
96258_at	Mgst3	2.54	4.72e-05	221	561.7	microsomal glutathione S-transferase 3
104410_at	Midn	-1.44	0.000563	327.7	227.2	midnolin
95018_r_at	Mipol1	1.28	0.0441	39.5	50.7	mirror-image polydactyly gene 1 homolog (human)
99457_at	Mki67	1.82	0.0256	38	69.1	antigen identified by monoclonal antibody Ki 67
93342_at	Mki67ip	1.52	0.0118	34.7	52.9	Mki67 (FHA domain) interacting nucleolar phosphoprotein
103779_at	Mkl1	-1.47	1.75e-07	195.5	132.6	MKL (megakaryoblastic leukemia)/myocardin-like 1
95726_at	Mlf2	1.21	0.00631	502.6	610.3	myeloid leukemia factor 2
104577_at	Mlh1	1.28	0.00867	26.3	33.6	mutL homolog 1 (E. coli)
104568_at	Mll1	-1.23	0.00196	88	71.4	myeloid/lymphoid or mixed-lineage leukemia 1
93271_s_at	Mm.125770	-1.22	0.0159	5812	4760.9
97166_at	Mm.157711	1.26	0.000495	57.5	72.3
93127_at	Mm.16898	1.25	0.00573	23.4	29.2
96904_at	Mm.193040	1.26	0.00318	106.7	134.2
96038_at	Mm.202665	-2.23	0.00254	347.4	156
94067_at	Mm.229110	1.47	0.000538	169.4	248.3
94368_at	Mm.235898	1.28	0.000122	67.6	86.8
99143_at	Mm.246563	-1.53	0.0222	275.4	179.5
103774_at	Mm.24790	-1.36	0.00263	20	14.7
94238_at	Mm.250438	-1.74	0.000402	416	239.2
93838_at	Mm.258263	1.27	0.000719	440.1	559.5
92843_r_at	Mm.260256	-1.34	0.00891	99.8	74.3
95939_i_at	Mm.266485	-1.76	0.000611	146.8	83.5
95696_at	Mm.267692	1.3	0.0015	431.9	562.2
96530_at	Mm.27091	-1.46	0.0131	119.6	82.2
102003_at	Mm.271620	-1.2	0.0391	157.6	130.8
103565_at	Mm.27503	1.22	0.012	246.2	300.1
99100_at	Mm.277403	-1.27	5.19e-05	359.9	284.3
97550_at	Mm.28955	-1.39	0.00163	533.5	383.8
94504_at	Mm.28955	-1.24	0.00766	296.7	238.4
96825_at	Mm.29389	-1.28	0.0114	142.6	111.6
100915_at	Mm.29677	-1.24	0.0407	894.3	723.4
104250_at	Mm.297949	-1.37	0.0149	149.1	108.9
104477_at	Mm.29940	-1.64	0.00472	42.8	26.2
102805_at	Mm.322502	1.27	0.0389	44.7	56.7
161857_r_at	Mm.325200	-1.45	0.00426	153.5	106.2
162032_f_at	Mm.326166	1.24	0.00129	500.9	622.4
162176_r_at	Mm.328327	-1.37	0.017	132.2	96.9
104652_at	Mm.33304	1.26	0.000653	15.9	19.9
162262_f_at	Mm.339200	-1.56	0.0181	118.1	75.9
98908_at	Mm.355894	-1.26	0.00525	108	85.5
100562_at	Mm.371612	1.32	0.00112	149	196.4
92202_g_at	Mm.372774	1.37	0.0289	26.7	36.5
161615_f_at	Mm.373085	1.22	0.0268	56.2	68.5
162268_at	Mm.375293	-1.27	0.000294	40.2	31.6
161541_r_at	Mm.375427	1.42	0.00275	17.1	24.2
161262_r_at	Mm.377025	-2.41	0.00011	82.8	34.4
99593_at	Mm.380414	1.36	0.00825	601.8	816.4
104709_at	Mm.380759	-1.35	0.0172	346.2	256.3
161440_r_at	Mm.381353	-1.2	0.0138	18.3	15.2
92330_r_at	Mm.382410	-1.29	0.0115	122.1	94.9
97205_at	Mm.383496	1.44	0.0215	81.6	117.4
104533_at	Mm.387143	-1.31	0.000116	380	290.2
99159_at	Mm.41656	1.26	0.00837	165.2	207.9
161163_at	Mm.5159	-1.33	4.91e-05	30.3	22.7
161078_at	Mm.7053	1.2	0.000418	50.6	60.9
92331_at	Mme	1.9	6.87e-05	14.2	26.9	membrane metallo endopeptidase
100016_at	Mmp11	-1.97	7.7e-05	146.8	74.6	matrix metallopeptidase 11
160118_at	Mmp14	-3.27	2.79e-06	1263.1	385.7	matrix metallopeptidase 14 (membrane-inserted)
92461_at	Mmp17	-1.32	0.000626	21	15.9	matrix metallopeptidase 17
94769_at	Mmp8	-1.59	1.65e-06	24.7	15.5	matrix metallopeptidase 8
92300_at	Mnt	-1.36	0.000348	132.7	97.7	max binding protein
100633_at	Mosc2	1.26	0.0156	359	451	MOCO sulphurase C-terminal domain containing 2
92926_at	Mpl	-1.25	0.0145	26.9	21.5	myeloproliferative leukemia virus oncogene
97803_at	Mpp1	1.27	0.00417	417.1	528.5	membrane protein, palmitoylated
102202_s_at	Mpv17	-1.41	0.00576	237.1	167.6	Mpv17 transgene, kidney disease mutant
104325_at	Mrap	-2.04	0.0262	600.3	294.4	melanocortin 2 receptor accessory protein
94376_s_at	Mre11a	1.23	0.023	54.9	67.3	meiotic recombination 11 homolog A (S. cerevisiae)
160457_at	Mrfap1	-1.2	0.0122	1048.6	872.9	Morf4 family associated protein 1
92753_at	Mrg2	-1.58	0.00399	34.9	22.1	Meis homeobox 3
98876_at	Mrpl11	1.46	0.00103	98.1	143.5	mitochondrial ribosomal protein L11
160431_at	Mrpl12	1.69	0.000686	461.3	778.4	mitochondrial ribosomal protein L12
96296_at	Mrpl15	1.47	0.00145	131.5	193.5	mitochondrial ribosomal protein L15
99140_at	Mrpl16	1.22	0.0461	142.9	174.9	mitochondrial ribosomal protein L16
93787_f_at	Mrpl18	1.65	0.00171	547.6	904.7	mitochondrial ribosomal protein L18
95067_at	Mrpl2	1.44	0.00694	130	186.6	mitochondrial ribosomal protein L2
94875_at	Mrpl20	1.6	0.00242	176.5	281.6	mitochondrial ribosomal protein L20
101097_at	Mrpl21	1.34	0.0103	112.2	150.1	mitochondrial ribosomal protein L21
92646_at	Mrpl23	1.29	0.02	373.7	483.8	mitochondrial ribosomal protein L23
96652_at	Mrpl28	1.37	0.00846	264.8	362.7	mitochondrial ribosomal protein L28
95734_at	Mrpl3	1.34	7.3e-05	154.1	206.1	mitochondrial ribosomal protein L3
160345_at	Mrpl34	1.37	0.00903	306.3	420.2	mitochondrial ribosomal protein L34
98904_at	Mrpl35	1.53	0.00441	150	229.2	mitochondrial ribosomal protein L35
96098_at	Mrpl36	1.38	0.0216	72.5	99.8	mitochondrial ribosomal protein L36
95653_at	Mrpl37	1.32	0.0151	149.5	197.1	mitochondrial ribosomal protein L37
96335_at	Mrpl38	1.43	0.000139	173	247.6	mitochondrial ribosomal protein L38
93062_at	Mrpl39	1.33	0.00389	116.7	154.7	mitochondrial ribosomal protein L39
95736_at	Mrpl4	1.4	0.0077	377.5	530.3	mitochondrial ribosomal protein L4
93603_at	Mrpl40	1.31	0.00158	121.7	159.2	mitochondrial ribosomal protein L40
97296_at	Mrpl44	1.26	0.00271	49.6	62.6	mitochondrial ribosomal protein L44
100886_f_at	Mrpl45	1.26	0.00198	135.1	170.1	mitochondrial ribosomal protein L45
96861_at	Mrpl50	1.7	9.48e-05	69.3	117.7	mitochondrial ribosomal protein L50
99594_at	Mrpl51	1.39	0.000253	482.7	670	mitochondrial ribosomal protein L51
99153_at	Mrpl53	1.37	0.00269	132.9	181.5	mitochondrial ribosomal protein L53
102058_at	Mrpl9	1.26	0.0177	76.2	96.4	mitochondrial ribosomal protein L9
97251_at	Mrps10	1.44	0.00234	96	138.5	mitochondrial ribosomal protein S10
97884_at	Mrps11	1.36	0.0115	205.9	280.6	mitochondrial ribosomal protein S11
97342_at	Mrps14	1.26	0.00535	274.6	345.3	mitochondrial ribosomal protein S14
95498_at	Mrps15	1.56	0.00169	43.3	67.3	mitochondrial ribosomal protein S15
94909_at	Mrps17	1.52	0.00027	261.5	397	mitochondrial ribosomal protein S17
95159_at	Mrps18b	1.47	0.000394	188.7	278	mitochondrial ribosomal protein S18B
96864_at	Mrps26	1.44	0.00073	96	138	mitochondrial ribosomal protein S26
98610_at	Mrps28	1.3	0.0191	117.5	152.9	mitochondrial ribosomal protein S28
103354_at	Mrps31	1.39	0.00923	170.4	237.7	mitochondrial ribosomal protein S31
95730_at	Mrps34	1.53	0.00445	286.6	438.5	mitochondrial ribosomal protein S34
98929_at	Mrps36	1.33	0.00961	242.2	321.6	mitochondrial ribosomal protein S36
97252_at	Mrto4	1.46	7.52e-05	241.9	352.1	MRT4, mRNA turnover 4, homolog (S. cerevisiae)
97112_at	Mrvi1	-1.88	5.29e-06	40.7	21.7	MRV integration site 1
100033_at	Msh2	1.43	0.000283	89.5	127.7	mutS homolog 2 (E. coli)
102953_at	Msln	-1.36	9.64e-05	54.3	40	mesothelin
97719_at	Mst1r	-1.26	0.00585	112.7	89.7	macrophage stimulating 1 receptor (c-met-related tyrosine kinase)
95340_at	Mt3	1.2	0.000108	532.4	639	metallothionein 3
161698_f_at	Mtap7d1	-1.41	0.000637	417.9	296.4	microtubule-associated protein 7 domain containing 1
103043_at	Mtcp1	1.22	0.0289	30.9	37.8	mature T-cell proliferation 1
100046_at	Mthfd2	1.49	0.0103	219.8	328.6	methylenetetrahydrofolate dehydrogenase (NAD+ dependent), methenyltetrahydrofolate cyclohydrolase
102360_at	Mthfr	-2.12	0.00111	123.4	58.2	5,10-methylenetetrahydrofolate reductase
93235_at	Mtmr10	1.28	0.0103	30	38.3	myotubularin related protein 10
160076_at	Mtx2	1.49	0.0379	165.6	247.1	metaxin 2
102699_at	Mx2	1.36	0.02	14.6	20	myxovirus (influenza virus) resistance 2
103237_at	Mxd3	1.22	0.0142	310.2	377.4	Max dimerization protein 3
99024_at	Mxd4	-2.63	0.0183	471.2	179.1	Max dimerization protein 4
96285_at	Myadm	-1.28	0.0485	1174.2	917.4	myeloid-associated differentiation marker
100017_at	Mybph	2.02	1.66e-05	22.1	44.4	myosin binding protein H
104712_at	Myc	1.89	0.00192	37.4	70.6	myelocytomatosis oncogene
97990_at	Myh11	-1.38	0.024	38.7	28	myosin, heavy polypeptide 11, smooth muscle
92541_at	Myl1	3.45	2.09e-06	36.3	125.2	myosin, light polypeptide 1
160487_at	Myl4	4.66	0.000106	23.8	110.8	myosin, light polypeptide 4
100828_at	Myl4	1.29	0.00682	83	107	myosin, light polypeptide 4
96939_at	Myl9	-1.74	0.000457	168.5	96.6	myosin, light polypeptide 9, regulatory
93482_at	Mylk	-5.07	1.53e-10	1297.5	255.7	myosin, light polypeptide kinase
92881_at	Mylpf	1.68	0.000152	57.5	96.4	myosin light chain, phosphorylatable, fast skeletal muscle
100923_at	Myo10	-1.41	0.00414	85.8	60.7	myosin X
98409_at	Myo1b	2.13	0.000935	54.9	116.7	myosin IB
99776_at	Myo1b	1.27	4.43e-05	25	31.8	myosin IB
93427_at	Myo1d	-1.31	0.0283	35.8	27.2	myosin ID
103053_at	Myog	1.23	0.00229	185.1	228.1	myogenin
96495_at	Myt1l	-1.36	0.000456	341.1	250.8	myelin transcription factor 1-like
100073_at	N6amt2	1.47	0.00962	97.3	143.3	N-6 adenine-specific DNA methyltransferase 2 (putative)
161079_at	Naalad2	-1.42	0.0273	28.3	20	N-acetylated alpha-linked acidic dipeptidase 2
100962_at	Nab2	-1.45	0.00451	230	158.1	Ngfi-A binding protein 2
103637_at	Naga	-1.51	8.86e-07	385.5	255	N-acetyl galactosaminidase, alpha
93373_at	Naglu	-1.53	0.0017	205.5	134.2	alpha-N-acetylglucosaminidase (Sanfilippo disease IIIB)
93246_at	Narg1	-1.42	0.0431	19.3	13.7	NMDA receptor-regulated gene 1
101108_at	Nasp	1.49	0.0185	21.4	31.9	nuclear autoantigenic sperm protein (histone-binding)
160191_at	Nat11	1.21	0.0162	83	100.3	N-acetyltransferase 11
103491_at	Nav1	-2.29	0.000149	166	72.3	neuron navigator 1
101969_at	Nbl1	-1.63	0.00075	344.1	210.8	neuroblastoma, suppression of tumorigenicity 1
101484_at	Nbr1	-1.24	0.044	207.5	167.9	neighbor of Brca1 gene 1
100153_at	Ncam1	-1.38	0.00136	86.1	62.1	neural cell adhesion molecule 1
96582_at	Ncam2	1.21	0.000229	23	27.9	neural cell adhesion molecule 2
98799_g_at	Ncan	1.22	0.000188	25.1	30.7	neurocan
161172_f_at	Ncaph	1.59	0.000301	13.3	21.1	non-SMC condensin I complex, subunit H
95753_at	Ncaph	1.57	0.0129	33.9	53.2	non-SMC condensin I complex, subunit H
97843_at	Ncoa4	-1.68	0.0112	135.9	80.7	nuclear receptor coactivator 4
95129_at	Ncor2	-1.46	0.00258	162.8	111.3	nuclear receptor co-repressor 2
161017_at	Ndc80	1.2	0.0171	17.3	20.8	NDC80 homolog, kinetochore complex component (S. cerevisiae)
94910_at	Nde1	1.36	0.0109	88.1	119.5	nuclear distribution gene E homolog 1 (A nidulans)
93025_at	Ndfip1	-1.31	0.0439	420.7	322	Nedd4 family interacting protein 1
160464_s_at	Ndrg1	1.28	0.0452	95.2	121.8	N-myc downstream regulated gene 1
96596_at	Ndrg1	1.23	0.0307	96.4	119	N-myc downstream regulated gene 1
98554_at	Ndrg3	1.21	0.00857	16.1	19.6	N-myc downstream regulated gene 3
160819_at	Ndrg4	-1.41	0.00299	192.5	136.3	N-myc downstream regulated gene 4
92400_at	Ndst2	-1.23	0.00152	184.1	149.6	N-deacetylase/N-sulfotransferase (heparan glucosaminyl) 2
98118_at	Ndufa1	-1.6	0.00138	41	25.5	NADH dehydrogenase (ubiquinone) 1 alpha subcomplex, 1
97201_s_at	Ndufa5	1.5	0.0216	468	702	NADH dehydrogenase (ubiquinone) 1 alpha subcomplex, 5
93531_at	Ndufa8	1.32	0.00615	310.7	409.1	NADH dehydrogenase (ubiquinone) 1 alpha subcomplex, 8
96321_at	Ndufa9	1.47	0.00031	494.5	725.8	NADH dehydrogenase (ubiquinone) 1 alpha subcomplex, 9
161122_f_at	Ndufab1	1.59	0.00199	271.8	432.9	NADH dehydrogenase (ubiquinone) 1, alpha/beta subcomplex, 1
96909_at	Ndufab1	1.36	0.0116	560.6	761.8	NADH dehydrogenase (ubiquinone) 1, alpha/beta subcomplex, 1
101525_at	Ndufb10	1.47	0.00648	540.6	793.2	NADH dehydrogenase (ubiquinone) 1 beta subcomplex, 10
95131_f_at	Ndufb2	1.29	0.0407	987.5	1272.9	NADH dehydrogenase (ubiquinone) 1 beta subcomplex, 2
95132_r_at	Ndufb2	1.26	0.024	1286.5	1618.8	NADH dehydrogenase (ubiquinone) 1 beta subcomplex, 2
93562_at	Ndufb3	1.36	0.0209	218.7	296.8	NADH dehydrogenase (ubiquinone) 1 beta subcomplex 3
92615_at	Ndufb6	1.39	0.00127	964.7	1340.6	NADH dehydrogenase (ubiquinone) 1 beta subcomplex, 6
95698_at	Ndufb7	1.3	0.0187	978.4	1269.1	NADH dehydrogenase (ubiquinone) 1 beta subcomplex, 7
93581_at	Ndufb8	1.43	0.0127	882	1264.9	NADH dehydrogenase (ubiquinone) 1 beta subcomplex 8
100628_at	Ndufc1	1.38	0.0268	641.7	882.4	NADH dehydrogenase (ubiquinone) 1, subcomplex unknown, 1
93359_at	Ndufc2	1.2	0.00914	34.8	41.8	NADH dehydrogenase (ubiquinone) 1, subcomplex unknown, 2
93572_at	Ndufs1	1.49	0.041	210.1	313.5	NADH dehydrogenase (ubiquinone) Fe-S protein 1
96899_at	Ndufs3	1.38	0.0129	524.2	722.1	NADH dehydrogenase (ubiquinone) Fe-S protein 3
96291_f_at	Ndufs6	1.35	0.00525	523.3	707.4	NADH dehydrogenase (ubiquinone) Fe-S protein 6
96267_at	Ndufv1	1.31	0.00644	1359.9	1782.9	NADH dehydrogenase (ubiquinone) flavoprotein 1
94062_at	Ndufv2	1.33	0.0192	618.2	819.8	NADH dehydrogenase (ubiquinone) flavoprotein 2
160823_at	Nedd1	1.34	0.0473	40.8	54.7	neural precursor cell expressed, developmentally down-regulated gene 1
92346_at	Nefm	1.24	0.0161	23.1	28.6	neurofilament, medium polypeptide
100885_at	Nek2	1.36	0.031	108.5	147.9	NIMA (never in mitosis gene a)-related expressed kinase 2
103549_at	Nes	1.26	0.0163	141.3	177.8	nestin
92893_at	Nfia	-1.74	0.00249	25.5	14.6	nuclear factor I/A
92894_s_at	Nfia	-1.24	0.0161	27.7	22.4	nuclear factor I/A
99440_at	Nfib	-3.4	0.000626	174.1	51.2	nuclear factor I/B
160859_s_at	Nfib	-3.29	0.000928	125.8	38.2	nuclear factor I/B
92241_at	Nfic	-1.66	0.00172	305	183.7	nuclear factor I/C
93006_at	Nfic	-1.36	0.00674	64.3	47.3	nuclear factor I/C
102955_at	Nfil3	-1.49	0.000946	129.5	86.8	nuclear factor, interleukin 3, regulated
101930_at	Nfix	-3.55	0.00109	311.5	87.8	nuclear factor I/X
101554_at	Nfkbia	-1.43	0.0418	224.4	157.5	nuclear factor of kappa light polypeptide gene enhancer in B-cells inhibitor, alpha
93563_s_at	Nid2	-2.32	0.00294	341.6	147.5	nidogen 2
94236_at	Nisch	-1.39	0.00108	987	712.1	nischarin
92794_f_at	Nme1	1.5	0.0165	55.6	83.3	non-metastatic cells 1, protein (NM23A) expressed in
94981_i_at	Nme3	-1.24	0.0214	146	118	non-metastatic cells 3, protein expressed in
92824_at	Nme6	1.3	0.000179	67.4	87.8	non-metastatic cells 6, protein expressed in (nucleoside-diphosphate kinase)
97520_s_at	Nnat	6.21	0.00313	43.3	269.2	neuronatin
99009_at	Nnt	-1.73	2.19e-05	171.3	99	nicotinamide nucleotide transhydrogenase
97414_at	Noc4l	1.54	0.000123	175.6	271.1	nucleolar complex associated 4 homolog (S. cerevisiae)
96804_at	Nol1	1.35	0.000332	225	303.2	NOP2 nucleolar protein homolog (yeast)
95109_at	Nol5a	1.91	0.000656	164.9	315.3	NOP56 ribonucleoprotein homolog (yeast)
104766_at	Nola1	1.5	0.00128	265.8	399.9	GAR1 ribonucleoprotein homolog (yeast)
97824_at	Nola2	1.78	0.000125	403.3	718.5	NHP2 ribonucleoprotein homolog (yeast)
97250_at	Nola3	1.58	4.4e-05	609.2	959.7	NOP10 ribonucleoprotein homolog (yeast)
95735_at	Nolc1	1.24	0.00168	33.5	41.3	nucleolar and coiled-body phosphoprotein 1
104188_at	Notch2	-1.31	0.00986	30.4	23.3	Notch gene homolog 2 (Drosophila)
92956_at	Notch3	1.3	0.00507	207.6	269	Notch gene homolog 3 (Drosophila)
100507_at	Nov	1.23	0.00182	37.3	46	nephroblastoma overexpressed gene
98114_at	Npc1	-1.32	0.0337	138.5	104.9	Niemann Pick type C1
92626_at	Npdc1	-1.6	0.000524	454.7	283.6	neural proliferation, differentiation and control gene 1
94330_at	Npl	-2.32	9.21e-05	103.3	44.5	N-acetylneuraminate pyruvate lyase
94351_r_at	Nqo1	1.45	0.0154	23.9	34.7	NAD(P)H dehydrogenase, quinone 1
98479_f_at	Nr2c2	1.35	0.00181	17	23	nuclear receptor subfamily 2, group C, member 2
102715_at	Nr2f1	-1.95	1.08e-06	41.1	21.1	nuclear receptor subfamily 2, group F, member 1
103052_r_at	Nr2f2	-1.98	0.000161	154	77.9	nuclear receptor subfamily 2, group F, member 2
100701_r_at	Nr5a1	-1.29	0.0213	86.5	67.3	nuclear receptor subfamily 5, group A, member 1
160925_at	Nras	-1.44	0.000957	95.9	66.8	neuroblastoma ras oncogene
102207_at	Nrbp2	1.24	0.00463	35.2	43.6	nuclear receptor binding protein 2
103288_at	Nrip1	-1.6	0.00129	45.3	28.4	nuclear receptor interacting protein 1
95016_at	Nrp1	-2.92	6.37e-05	281	96.3	neuropilin 1
103654_at	Nsbp1	1.46	0.00198	101.7	148.3	nucleosome binding protein 1
93986_at	Nsmce4a	1.53	0.000663	112.6	172	non-SMC element 4 homolog A (S. cerevisiae)
94452_g_at	Nsun2	1.65	0.00169	127.4	210.4	NOL1/NOP2/Sun domain family member 2
94451_at	Nsun2	1.41	0.0268	93.2	131.2	NOL1/NOP2/Sun domain family member 2
94312_at	Ntan1	-1.29	8.29e-05	140.3	108.8	N-terminal Asn amidase
160163_at	Ntan1	-1.25	8.92e-05	220.8	176.8	N-terminal Asn amidase
94528_at	Nubp1	1.35	0.00504	180.3	243.8	nucleotide binding protein 1
94839_at	Nucb1	-1.45	3.98e-05	742.4	512.2	nucleobindin 1
94372_at	Nudt1	1.27	0.0199	83.1	105.8	nudix (nucleoside diphosphate linked moiety X)-type motif 1
96629_at	Nudt19	1.38	0.00487	77	106	nudix (nucleoside diphosphate linked moiety X)-type motif 19
94506_at	Nudt21	1.23	0.0205	134.6	165.8	nudix (nucleoside diphosphate linked moiety X)-type motif 21
102412_at	Nup107	1.31	0.00216	200.3	263.1	nucleoporin 107
160167_at	Nup62	1.34	0.00571	205.4	275.4	nucleoporin 62
99663_g_at	Nup85	1.42	0.000299	209.2	297.5	nucleoporin 85
99662_at	Nup85	1.39	0.0113	130.2	180.5	nucleoporin 85
98146_at	Nup88	1.2	0.0399	140	168.5	nucleoporin 88
160108_at	Nupr1	-1.49	0.00183	200.9	134.6	nuclear protein 1
161000_i_at	Nusap1	1.73	0.00294	45.6	78.9	nucleolar and spindle associated protein 1
160429_at	Nxt1	1.33	0.000223	110.5	146.7	NTF2-related export protein 1
92848_at	Oat	-1.38	0.0029	631.1	458.7	ornithine aminotransferase
98313_at	Odz4	-1.28	0.000321	35.8	28	odd Oz/ten-m homolog 4 (Drosophila)
98314_g_at	Odz4	-1.24	0.0249	87.7	70.5	odd Oz/ten-m homolog 4 (Drosophila)
99549_at	Ogn	-3.39	0.000217	146.6	43.2	osteoglycin
160877_at	Ogn	-2.82	0.000449	308.5	109.4	osteoglycin
94828_at	Oprs1	1.22	0.000721	394.9	483.1	sigma non-opioid intracellular receptor 1
94232_at	Oraov1	1.62	1.05e-06	95.3	154.4	oral cancer overexpressed 1
92458_at	Orc1l	1.25	0.0465	20.5	25.6	origin recognition complex, subunit 1-like (S.cereviaiae)
103500_at	Orc4l	1.55	0.00537	28.6	44.2	origin recognition complex, subunit 4-like (S. cerevisiae)
95712_at	Orc6l	1.36	0.0326	102.4	139.1	origin recognition complex, subunit 6-like (S. cerevisiae)
102575_at	Orm3	1.25	0.0186	85.4	106.5	orosomucoid 3
103311_at	Osbpl5	-1.41	0.00135	338.3	240.6	oxysterol binding protein-like 5
102255_at	Osmr	-1.76	0.00995	282.6	160.3	oncostatin M receptor
94625_at	Otog	1.2	0.0115	75.2	90.4	otogelin
95586_at	P2rx4	-1.62	2.57e-05	196.4	121.1	purinergic receptor P2X, ligand-gated ion channel 4
104139_at	P4ha1	-1.63	0.0155	156.6	96.2	procollagen-proline, 2-oxoglutarate 4-dioxygenase (proline 4-hydroxylase), alpha 1 polypeptide
98983_at	P4ha2	-1.43	0.00219	264.5	184.8	procollagen-proline, 2-oxoglutarate 4-dioxygenase (proline 4-hydroxylase), alpha II polypeptide
100125_at	Pa2g4	1.45	0.0025	32	46.5	proliferation-associated 2G4
98454_at	Palm	-1.31	0.00366	259.5	198.1	paralemmin
160949_at	Parg	1.36	0.0255	37.7	51.4	poly (ADP-ribose) glycohydrolase
95491_at	Park7	1.28	0.0265	682.3	875.9	Parkinson disease (autosomal recessive, early onset) 7
96641_at	Parl	1.44	0.000383	245.3	352.4	presenilin associated, rhomboid-like
101957_f_at	Parp1	1.26	0.00406	79.3	99.8	poly (ADP-ribose) polymerase family, member 1
100903_at	Parp2	1.28	0.0427	74.1	95	poly (ADP-ribose) polymerase family, member 2
103338_at	Parp6	1.2	0.0146	29.7	35.8	poly (ADP-ribose) polymerase family, member 6
93439_f_at	Pawr	-1.63	0.00019	20.7	12.7	PRKC, apoptosis, WT1, regulator
92703_at	Pbrm1	-1.4	0.00939	38.3	27.4	polybromo 1
94804_at	Pbx1	-1.53	4.49e-05	206.3	135.1	pre B-cell leukemia transcription factor 1
94803_at	Pbx1	-1.26	8.66e-05	47.5	37.7	pre B-cell leukemia transcription factor 1
101382_at	Pbx2	-1.3	0.0133	57.4	44.3	pre B-cell leukemia transcription factor 2
104237_at	Pcbd2	1.43	0.00259	161.8	230.7	pterin 4 alpha carbinolamine dehydratase/dimerization cofactor of hepatocyte nuclear factor 1 alpha (TCF1) 2
160352_at	Pcbp4	1.3	0.000501	170.7	222.5	poly(rC) binding protein 4
101772_r_at	Pcdha11	-1.24	0.00103	182.5	146.6	protocadherin alpha 11
101065_at	Pcna	1.86	0.000964	286.1	530.9	proliferating cell nuclear antigen
100139_at	Pcsk1n	-1.21	0.0303	41.6	34.2	proprotein convertase subtilisin/kexin type 1 inhibitor
92192_s_at	Pcsk5	-1.54	0.00491	32.6	21.2	proprotein convertase subtilisin/kexin type 5
92193_r_at	Pcsk5	1.23	0.016	27.2	33.4	proprotein convertase subtilisin/kexin type 5
93308_s_at	Pcx	1.39	0.0332	155	215.6	pyruvate carboxylase
162267_r_at	Pdc	-1.34	0.00153	64.9	48.6	phosducin
160412_at	Pdcd2	1.24	0.0201	33.4	41.3	programmed cell death 2
160861_s_at	Pde1a	-1.21	0.00512	45	37	phosphodiesterase 1A, calmodulin-dependent
95079_at	Pdgfra	-1.72	0.00165	1128.9	657.5	platelet derived growth factor receptor, alpha polypeptide
160867_at	Pdgfrb	-1.96	0.0013	297.4	151.4	platelet derived growth factor receptor, beta polypeptide
94806_at	Pdhb	1.5	0.0308	332	498.6	pyruvate dehydrogenase (lipoamide) beta
96831_at	Pdia5	-1.32	0.00267	134.7	102.2	protein disulfide isomerase associated 5
94209_g_at	Pdia6	-1.4	0.0212	364.7	260.9	protein disulfide isomerase associated 6
100554_at	Pdlim1	1.51	0.00924	441.8	666.5	PDZ and LIM domain 1 (elfin)
104094_at	Pdlim4	-1.39	0.00023	75.6	54.5	PDZ and LIM domain 4
160367_at	Pdlim7	-1.36	0.00679	116.3	85.8	PDZ and LIM domain 7
104469_at	Pdpn	-2.66	0.000255	349.6	131.5	podoplanin
96519_at	Pdxk	1.25	0.00338	55.5	69.4	pyridoxal (pyridoxine, vitamin B6) kinase
101451_at	Peg3	-1.32	0.0257	19.4	14.7	paternally expressed 3
94517_r_at	Penk1	-1.69	6.21e-05	191.7	113.7	preproenkephalin
94516_f_at	Penk1	-1.49	0.0231	116.1	78	preproenkephalin
93619_at	Per1	-1.21	0.0436	121.8	101	period homolog 1 (Drosophila)
160788_at	Pes1	1.41	0.00032	63.5	89.7	pescadillo homolog 1, containing BRCT domain (zebrafish)
103660_at	Pex11a	-1.39	0.00352	110.3	79.1	peroxisomal biogenesis factor 11 alpha
102252_at	Pfdn2	1.34	0.00674	155.7	208.2	prefoldin 2
92637_at	Pfkl	1.42	0.0105	392.7	557.4	phosphofructokinase, liver, B-type
97834_g_at	Pfkp	1.49	0.000401	45.3	67.7	phosphofructokinase, platelet
97833_at	Pfkp	1.35	0.00199	108.5	145.9	phosphofructokinase, platelet
93567_at	Pfn2	-1.32	0.0269	92.8	70.3	profilin 2
93421_at	Pftk1	-1.3	0.0166	106.4	81.9	PFTAIRE protein kinase 1
92599_at	Pgam2	1.29	0.000134	23.8	30.6	phosphoglycerate mutase 2
93346_at	Pgk1	1.58	0.000114	706.8	1117.3	phosphoglycerate kinase 1
95147_at	Pgls	1.25	0.0326	441.3	552.3	6-phosphogluconolactonase
94855_at	Phb	1.29	0.00194	116.1	149.8	prohibitin
98545_at	Phb2	1.54	0.000871	482.2	742	prohibitin 2
103387_at	Phf1	-1.26	0.00215	339.7	270.5	PHD finger protein 1
95883_at	Phf17	-1.3	0.00398	25.7	19.7	PHD finger protein 17
95649_at	Phf5a	1.27	0.0124	140.1	178.5	PHD finger protein 5A
98056_at	Phlda3	1.4	0.000578	391.2	548.4	pleckstrin homology-like domain, family A, member 3
102907_at	Phldb2	-1.85	0.00757	369.7	199.6	pleckstrin homology-like domain, family B, member 2
101700_at	Phxr4	-1.3	0.019	100.8	77.7	per-hexamer repeat gene 4
160307_at	Pi4k2a	-1.2	0.00254	175.1	145.7	phosphatidylinositol 4-kinase type 2 alpha
99029_at	Pias1	-1.41	0.00025	25.1	17.7	protein inhibitor of activated STAT 1
160615_at	Pias3	-1.25	0.0396	37.3	29.9	protein inhibitor of activated STAT 3
101466_at	Pigf	1.21	0.000209	32.9	39.8	phosphatidylinositol glycan anchor biosynthesis, class F
99168_at	Pigs	-1.23	0.00857	287.6	234	phosphatidylinositol glycan anchor biosynthesis, class S
103866_at	Pik3cd	-1.24	0.000933	99.2	79.9	phosphatidylinositol 3-kinase catalytic delta polypeptide
102759_at	Pik3r2	-1.48	1.21e-05	270.5	183.2	phosphatidylinositol 3-kinase, regulatory subunit, polypeptide 2 (p85 beta)
104663_at	Pip5k1a	-1.61	0.00397	144.4	89.5	phosphatidylinositol-4-phosphate 5-kinase, type 1 alpha
97375_at	Pkd1	-1.26	0.0269	95.7	76.1	polycystic kidney disease 1 homolog
92549_at	Pkig	1.45	0.0001	239.2	347.3	protein kinase inhibitor, gamma
96066_s_at	Pkm2	1.34	0.00935	1820.8	2443.9	pyruvate kinase, muscle
98853_at	Pla2r1	-1.57	0.00144	26.8	17.1	phospholipase A2 receptor 1
98092_at	Plac8	-2.59	0.00292	1653.9	638.7	placenta-specific 8
93981_at	Plat	-2.1	2.77e-05	274.3	130.8	plasminogen activator, tissue
104580_at	Plcd1	-1.21	0.00247	181.1	149.7	phospholipase C, delta 1
94371_at	Pld2	-1.25	0.000423	287.7	230.1	phospholipase D2
100607_at	Pld3	-1.65	3.66e-07	358.5	217.3	phospholipase D family, member 3
103855_at	Plec1	-1.33	0.0172	124.2	93.6	plectin 1
95150_at	Plekho1	-1.43	0.00566	80.1	55.9	pleckstrin homology domain containing, family O member 1
95152_g_at	Plekho1	-1.4	4.79e-05	139.6	99.9	pleckstrin homology domain containing, family O member 1
95151_at	Plekho1	-1.23	0.0362	211	171	pleckstrin homology domain containing, family O member 1
101350_g_at	Plk-ps1	1.42	0.00104	271.4	386.5	polo-like kinase, pseudogene 1
101349_at	Plk-ps1	1.35	0.00466	25.8	34.9	polo-like kinase, pseudogene 1
93099_f_at	Plk1	1.44	0.00492	180	259.4	polo-like kinase 1 (Drosophila)
98996_at	Plk4	1.59	0.0289	88.9	141.8	polo-like kinase 4 (Drosophila)
93323_at	Plp2	1.38	0.0122	822.5	1136.3	proteolipid protein 2
101064_at	Plrg1	1.23	0.00868	155.7	191.8	pleiotropic regulator 1, PRL1 homolog (Arabidopsis)
102839_at	Plscr1	-1.22	0.03	100.7	82.7	phospholipid scramblase 1
100927_at	Pltp	-1.85	0.0127	155	83.9	phospholipid transfer protein
160311_at	Plxnb2	-1.34	0.00265	307.4	230.1	plexin B2
98552_at	Pmf1	1.64	0.000585	132.4	217.6	polyamine-modulated factor 1
102395_at	Pmp22	-1.63	8.98e-05	653.5	399.9	peripheral myelin protein 22
97332_at	Pnkp	1.2	0.0304	133.4	160.3	polynucleotide kinase 3'- phosphatase
161917_i_at	Pnmt	-1.22	0.0131	94.1	77.4	phenylethanolamine-N-methyltransferase
97237_at	Pno1	1.54	0.0369	93.9	144.6	partner of NOB1 homolog (S. cerevisiae)
99194_at	Pnpt1	1.69	0.00941	37.3	62.9	polyribonucleotide nucleotidyltransferase 1
97224_at	Pnrc1	-1.22	0.0493	213.3	175.4	proline-rich nuclear receptor coactivator 1
103207_at	Pola1	1.76	0.0151	29.5	51.9	polymerase (DNA directed), alpha 1
98006_at	Pola2	1.25	0.00843	104.1	130.6	polymerase (DNA directed), alpha 2
103057_at	Pold1	1.58	1.7e-05	117	184.4	polymerase (DNA directed), delta 1, catalytic subunit
98155_r_at	Pold2	1.3	0.000157	392.1	509.7	polymerase (DNA directed), delta 2, regulatory subunit
103428_at	Pold3	1.21	0.0216	62.5	75.9	polymerase (DNA-directed), delta 3, accessory subunit
101920_at	Pole2	1.3	0.0329	20.5	26.6	polymerase (DNA directed), epsilon 2 (p59 subunit)
100408_at	Pole3	1.24	0.0215	54.3	67.5	polymerase (DNA directed), epsilon 3 (p17 subunit)
104690_at	Polm	-1.26	0.00593	180.5	143.5	polymerase (DNA directed), mu
98021_at	Polr1e	1.42	0.000888	19.2	27.3	polymerase (RNA) I polypeptide E
103055_r_at	Polr2a	-1.32	0.0123	814.9	616.7	polymerase (RNA) II (DNA directed) polypeptide A
97315_at	Polr2d	1.29	0.0333	126.3	163.2	polymerase (RNA) II (DNA directed) polypeptide D
93325_at	Polr2e	1.47	0.00341	81.6	120	polymerase (RNA) II (DNA directed) polypeptide E
104279_at	Polr2f	1.29	0.00858	623.1	803.5	polymerase (RNA) II (DNA directed) polypeptide F
92804_at	Polr2h	1.32	0.0142	183	240.9	polymerase (RNA) II (DNA directed) polypeptide H
100461_at	Polr2j	1.31	0.00198	248.2	325.9	polymerase (RNA) II (DNA directed) polypeptide J
160738_at	Polrmt	1.27	0.00341	101.7	128.8	polymerase (RNA) mitochondrial (DNA directed)
104378_at	Pon2	-1.24	0.0489	69.8	56.2	paraoxonase 2
93940_at	Pon3	-1.52	0.026	94.7	62.2	paraoxonase 3
99386_at	Pou3f4	1.23	0.0258	13.9	17.1	POU domain, class 3, transcription factor 4
103881_at	Ppa2	1.39	0.000314	43.5	60.7	pyrophosphatase (inorganic) 2
160802_at	Ppan	1.37	0.0166	60.2	82.3	peter pan homolog (Drosophila)
96662_at	Ppap2b	-1.45	0.00712	508.5	349.7	phosphatidic acid phosphatase type 2B
97926_s_at	Pparg	2.3	0.000374	79.9	183.4	peroxisome proliferator activated receptor gamma
94915_at	Ppib	-1.33	0.00104	1239.2	933.4	peptidylprolyl isomerase B
102278_at	Ppie	1.23	0.00545	46.8	57.5	peptidylprolyl isomerase E (cyclophilin E)
92879_at	Ppm1g	1.25	0.0403	220.3	275.7	protein phosphatase 1G (formerly 2C), magnesium-dependent, gamma isoform
160078_at	Ppp1r14b	1.33	0.00719	709.5	945.3	protein phosphatase 1, regulatory (inhibitor) subunit 14B
95680_at	Ppp1r2	1.25	0.00394	83.9	104.6	protein phosphatase 1, regulatory (inhibitor) subunit 2
95092_at	Ppp3ca	-2.06	0.000737	60.1	29.2	protein phosphatase 3, catalytic subunit, alpha isoform
97532_at	Ppp5c	1.36	0.000894	38.1	51.9	protein phosphatase 5, catalytic subunit
99366_at	Pqlc3	1.3	0.0175	57	74.2	PQ loop repeat containing
97341_at	Praf2	-1.39	0.00409	224.7	161.3	PRA1 domain family 2
96256_at	Prdx3	1.33	0.0215	431.1	575.1	peroxiredoxin 3
100622_at	Prdx6	-1.34	0.00333	574.9	428.7	peroxiredoxin 6
100332_s_at	Prdx6	-1.28	0.0446	455.8	355.5	peroxiredoxin 6
98941_r_at	Prei4	-1.54	0.000384	123.1	79.7	preimplantation protein 4
96772_at	Prim1	1.57	0.00367	33.5	52.5	DNA primase, p49 subunit
95549_at	Prim2	1.33	0.000914	53.7	71.2	DNA primase, p58 subunit
93116_at	Prkacb	-1.28	0.0154	203.4	158.7	protein kinase, cAMP dependent, catalytic, beta
96852_at	Prkar1a	-1.21	0.0274	501.2	414.9	protein kinase, cAMP dependent regulatory, type I, alpha
95030_at	Prlr	-1.35	0.00251	73.7	54.7	prolactin receptor
100606_at	Prnp	-1.37	0.00017	868.5	631.8	prion protein
97395_at	Prpf19	1.25	0.00262	210.6	263.7	PRP19/PSO4 pre-mRNA processing factor 19 homolog (S. cerevisiae)
103885_at	Prpf31	1.26	0.00417	160.3	202.2	PRP31 pre-mRNA processing factor 31 homolog (yeast)
104713_at	Prpf38a	1.26	0.000228	107.5	135.3	PRP38 pre-mRNA processing factor 38 (yeast) domain containing A
160204_at	Prr6	1.49	0.000514	39.6	58.8	centromere protein V
96288_at	Prrc1	-1.22	0.0445	290.2	238.4	proline-rich coiled-coil 1
103327_at	Prrx2	-1.42	0.00688	187.4	132.3	paired related homeobox 2
104541_at	Prtn3	-1.41	0.00409	82.8	58.9	proteinase 3
97114_at	Psap	-1.36	0.00372	1673.6	1231.2	prosaposin
96295_at	Psat1	1.27	0.0262	523.2	665.4	phosphoserine aminotransferase 1
97086_i_at	Psg-ps1	1.24	0.0264	19.4	24	pregnancy specific glycoprotein pseudogene 1
96892_at	Psma1	1.34	0.0429	84.8	113.8	proteasome (prosome, macropain) subunit, alpha type 1
94841_at	Psma5	1.31	0.00389	774.6	1013.6	proteasome (prosome, macropain) subunit, alpha type 5
96952_at	Psma6	1.22	0.0109	663.3	807.4	proteasome (prosome, macropain) subunit, alpha type 6
94219_at	Psmb2	1.25	0.013	710.2	890.8	proteasome (prosome, macropain) subunit, beta type 2
101558_s_at	Psmb5	1.33	0.0273	387.9	514.7	proteasome (prosome, macropain) subunit, beta type 5
101741_at	Psmb5-ps	1.32	0.0112	190.9	252.8	proteasome (prosome, macropain) subunit, beta type 5, pseudogene
94263_f_at	Psmb7	1.21	0.00826	333.1	404.5	proteasome (prosome, macropain) subunit, beta type 7
93735_f_at	Psmc3	1.21	0.0302	354.2	427.6	proteasome (prosome, macropain) 26S subunit, ATPase 3
102970_at	Psmc3ip	1.4	0.0147	16.6	23.2	proteasome (prosome, macropain) 26S subunit, ATPase 3, interacting protein
160305_at	Psmd11	-1.22	0.022	101.5	82.9	proteasome (prosome, macropain) 26S subunit, non-ATPase, 11
161674_i_at	Psmd3	1.32	0.0128	37.1	49	proteasome (prosome, macropain) 26S subunit, non-ATPase, 3
103350_at	Psmd7	1.31	0.000721	567.7	741	proteasome (prosome, macropain) 26S subunit, non-ATPase, 7
93803_at	Psme3	1.4	0.0204	83.9	117.3	proteaseome (prosome, macropain) 28 subunit, 3
92589_at	Psph	1.23	0.0141	209.6	257.1	phosphoserine phosphatase
99190_at	Pstk	1.2	0.000402	88.9	106.9	phosphoseryl-tRNA kinase
103946_at	Pstpip1	-1.28	0.00517	41.1	32.1	proline-serine-threonine phosphatase-interacting protein 1
104332_at	Ptcd2	1.32	0.00847	210.5	278	pentatricopeptide repeat domain 2
103362_at	Ptger4	-2.51	1.64e-05	61.2	24.4	prostaglandin E receptor 4 (subtype EP4)
104406_at	Ptges	-1.88	8.04e-05	182.7	97.1	prostaglandin E synthase
160765_at	Ptges2	1.62	0.00106	150.3	244.1	prostaglandin E synthase 2
104538_at	Ptgis	-2.43	1.15e-05	365.1	150.6	prostaglandin I2 (prostacyclin) synthase
97363_at	Ptk2	1.21	0.0029	47.7	57.5	PTK2 protein tyrosine kinase 2
92325_at	Ptk7	-1.81	8.89e-06	128.3	70.8	PTK7 protein tyrosine kinase 7
100718_at	Ptma	1.33	0.037	735.3	977.7	prothymosin alpha
99599_s_at	Ptov1	-1.26	0.00374	1305.9	1035.6	prostate tumor over expressed gene 1
93747_at	Ptplad1	-1.39	0.000158	276.8	199.7	protein tyrosine phosphatase-like A domain containing 1
94929_at	Ptpn1	-1.33	0.00175	181.7	137.1	protein tyrosine phosphatase, non-receptor type 1
98424_at	Ptpn13	-1.56	1.69e-05	42.4	27.2	protein tyrosine phosphatase, non-receptor type 13
93702_at	Ptpn23	-1.22	0.00608	141.2	115.6	protein tyrosine phosphatase, non-receptor type 23
100976_at	Ptpn9	-1.39	0.00208	403.6	291.3	protein tyrosine phosphatase, non-receptor type 9
96272_at	Ptprf	-1.56	3.47e-05	189.1	121.2	protein tyrosine phosphatase, receptor type, F
160480_at	Ptprs	-1.69	0.000666	142.4	84.4	protein tyrosine phosphatase, receptor type, S
92663_at	Ptprv	1.27	0.00025	74.8	95.4	protein tyrosine phosphatase, receptor type, V
101027_s_at	Pttg1	1.41	0.000129	352.7	495.6	pituitary tumor-transforming gene 1
103501_at	Pura	-1.93	7.77e-05	154.5	80	purine rich element binding protein A
99933_at	Pvrl2	-2.26	5.41e-06	246.1	108.8	poliovirus receptor-related 2
99934_at	Pvrl2	-1.7	1.21e-06	455.4	267.4	poliovirus receptor-related 2
103413_at	Pwp1	1.23	0.000968	59.4	73.1	PWP1 homolog (S. cerevisiae)
97325_at	Pxk	-1.47	4.61e-06	138.3	94.2	PX domain containing serine/threonine kinase
103398_at	Pxn	-1.28	0.0211	155.6	121.9	paxillin
160197_at	Pycrl	1.35	0.000236	149.9	202.3	pyrroline-5-carboxylate reductase-like
96948_at	Qdpr	1.39	0.00882	277	384.7	quinoid dihydropteridine reductase
161071_at	Qrsl1	1.22	0.0402	47.5	57.9	glutaminyl-tRNA synthase (glutamine-hydrolyzing)-like 1
96603_at	Qsox1	-1.44	0.0163	108.3	75.2	quiescin Q6 sulfhydryl oxidase 1
95618_at	Rab11fip5	-1.25	0.000347	80.8	64.6	RAB11 family interacting protein 5 (class I)
160731_at	Rab25	-1.2	0.0449	130.5	108.6	RAB25, member RAS oncogene family
103062_at	Rab33b	1.24	0.0384	47.7	59.2	RAB33B, member of RAS oncogene family
101921_at	Rab4a	-1.39	5.82e-05	88.8	63.9	RAB4A, member RAS oncogene family
97222_at	Rab6	1.28	0.0118	388.1	496.5	RAB6, member RAS oncogene family
103330_at	Rabgap1	1.39	0.0384	14.7	20.5	RAB GTPase activating protein 1
95077_at	Rabggtb	1.46	0.0425	112.2	163.3	RAB geranylgeranyl transferase, b subunit
94953_at	Racgap1	1.22	0.0467	91.8	112	Rac GTPase-activating protein 1
94768_at	Rad21	1.37	0.0262	200	274.1	RAD21 homolog (S. pombe)
92410_at	Rad23a	1.27	0.00162	80.5	102.7	RAD23a homolog (S. cerevisiae)
104527_at	Rad51	1.5	0.000604	46.7	70.3	RAD51 homolog (S. cerevisiae)
93676_at	Rad51ap1	1.52	2.52e-05	115.4	175.8	RAD51 associated protein 1
160466_at	Rae1	1.26	0.00767	61.5	77.2	RAE1 RNA export 1 homolog (S. pombe)
100530_at	Ralgds	-1.23	0.0113	244.1	199.1	ral guanine nucleotide dissociation stimulator
104680_at	Ramp1	-1.25	0.0455	124.9	99.7	receptor (calcitonin) activity modifying protein 1
99444_at	Ramp2	1.88	0.00364	72.9	137.1	receptor (calcitonin) activity modifying protein 2
101254_at	Ran	1.44	0.000734	2892.8	4158.7	RAN, member RAS oncogene family
98603_s_at	Rangap1	1.44	0.000776	145.5	209	RAN GTPase activating protein 1
92901_at	Rara	-1.23	0.000859	44.6	36.4	retinoic acid receptor, alpha
102419_at	Rarg	-1.36	9.95e-05	106.6	78.6	retinoic acid receptor, gamma
96693_at	Rars	1.29	0.0327	240.1	309.4	arginyl-tRNA synthetase
104146_at	Rasip1	2.06	0.00207	19.7	40.4	Ras interacting protein 1
95418_at	Rasl11b	-1.66	1.04e-05	67.4	40.7	RAS-like, family 11, member B
102821_s_at	Rasl2-9	1.46	0.00105	1531.1	2231.8	RAS-like, family 2, locus 9
94771_at	Rassf2	-1.66	0.000266	68	41	Ras association (RalGDS/AF-6) domain family member 2
102028_at	Rassf5	-1.46	5.5e-05	52.3	35.8	Ras association (RalGDS/AF-6) domain family member 5
92647_at	Rbbp4	1.37	0.0375	241.3	330.1	retinoblastoma binding protein 4
93222_at	Rbbp9	-1.21	0.0114	42.2	34.8	retinoblastoma binding protein 9
104476_at	Rbl1	1.51	0.0377	49.7	75.2	retinoblastoma-like 1 (p107)
100138_f_at	Rbm14	1.5	0.00554	117.9	177.4	RNA binding motif protein 14
98624_at	Rbm38	1.24	0.00926	45.6	56.7	RNA binding motif protein 38
94689_at	Rbm39	-2.13	0.00328	23.4	11	RNA binding motif protein 39
161758_r_at	Rbm9	-1.27	0.0445	1040.7	820.7	RNA binding motif protein 9
104716_at	Rbp1	-4.36	1.83e-06	1052	241.3	retinol binding protein 1, cellular
96047_at	Rbp4	1.46	0.0203	160.7	235.1	retinol binding protein 4, plasma
102399_at	Rbpms	-1.42	0.00066	263.2	185.8	RNA binding protein gene with multiple splicing
103888_at	Rbpms	-1.26	0.0156	604.5	480.1	RNA binding protein gene with multiple splicing
95125_f_at	Rbx1	-1.32	0.0301	120	90.6	ring-box 1
100555_at	Rcan1	1.21	0.0154	121.2	146.6	regulator of calcineurin 1
160959_at	Rcbtb1	-1.23	0.0254	42.7	34.7	regulator of chromosome condensation (RCC1) and BTB (POZ) domain containing protein 1
99138_at	Rcc1	1.3	0.00306	109.3	141.7	regulator of chromosome condensation 1
98923_at	Rcl1	1.45	0.000233	59.2	85.8	RNA terminal phosphate cyclase-like 1
100634_at	Rdh7	-1.23	0.000646	46.5	37.9	retinol dehydrogenase 7
103804_at	Reck	-1.2	0.0446	169.8	141.3	reversion-inducing-cysteine-rich protein with kazal motifs
161302_r_at	Reg2	-1.9	0.000582	101	53.1	regenerating islet-derived 2
97918_at	Rell1	-1.32	0.0322	45	34.1	RELT-like 1
96154_at	Renbp	-1.47	0.0383	353.7	240.4	renin binding protein
160995_at	Repin1	-1.49	0.00398	203.3	136.5	replication initiator 1
103404_at	Rere	-1.48	0.0147	288.3	194.7	arginine glutamic acid dipeptide (RE) repeats
92900_at	Rere	-1.23	0.00137	82.2	66.6	arginine glutamic acid dipeptide (RE) repeats
103720_at	Rest	-1.66	0.00079	22.3	13.4	RE1-silencing transcription factor
102366_at	Retn	-2.74	0.00975	372.9	135.9	resistin
95026_at	Retsat	1.45	0.0137	115.5	167.1	retinol saturase (all trans retinol 13,14 reductase)
98335_at	Rfc1	1.41	0.02	63.3	89.4	replication factor C (activator 1) 1
160072_at	Rfc3	1.3	0.00529	44.2	57.4	replication factor C (activator 1) 3
103418_at	Rfc4	1.8	5.35e-05	27.9	50.3	replication factor C (activator 1) 4
95612_at	Rfc5	1.78	6.91e-05	132.1	235.4	replication factor C (activator 1) 5
97104_g_at	Rfk	1.38	0.00848	78.8	108.5	riboflavin kinase
161841_r_at	Rfxank	-1.24	0.00914	131.8	106.6	regulatory factor X-associated ankyrin-containing protein
160654_at	Rfxank	1.21	0.0148	96.4	116.5	regulatory factor X-associated ankyrin-containing protein
92671_f_at	Rgl1	-1.47	0.001	36.8	25	ral guanine nucleotide dissociation stimulator,-like 1
160629_at	Rgs10	1.22	0.00855	39.9	48.6	regulator of G-protein signalling 10
94378_at	Rgs16	-2.03	0.000239	483.3	238.1	regulator of G-protein signaling 16
161609_at	Rgs16	-1.77	0.0142	93.4	52.8	regulator of G-protein signaling 16
96490_at	Rhbdl3	-1.44	0.00264	75.3	52.3	rhomboid, veinlet-like 3 (Drosophila)
96747_at	Rhou	-2.79	4.11e-05	363.5	130.2	ras homolog gene family, member U
162011_f_at	Rhou	-1.75	2.51e-07	301.8	172.5	ras homolog gene family, member U
98051_at	Ric8	-1.21	0.0045	118.6	97.9	resistance to inhibitors of cholinesterase 8 homolog (C. elegans)
160827_at	Rin2	-1.5	0.000206	262.9	175	Ras and Rab interactor 2
92376_at	Rit1	-1.25	0.0344	156.8	125.7	Ras-like without CAAX 1
96106_at	Rnaseh2a	1.43	0.00953	103.9	148.5	ribonuclease H2, large subunit
97164_at	Rnaseh2b	1.38	0.0147	45.6	63.2	ribonuclease H2, subunit B
98938_at	Rnaseh2c	1.47	0.0122	269.3	395.7	ribonuclease H2, subunit C
96653_at	Rnaset2b	-1.26	0.0404	581.2	461.9	ribonuclease T2B
99529_f_at	Rnf138	1.21	0.0131	13.8	16.7	ring finger protein 138
96104_at	Rnf145	-1.22	0.0407	168.9	138.3	ring finger protein 145
98915_at	Rnf149	-1.65	0.000114	126.8	76.7	ring finger protein 149
101971_at	Rnf181	-1.52	1.75e-05	510	334.7	ring finger protein 181
101481_at	Rnf34	-1.28	0.0123	88.6	69.5	ring finger protein 34
160722_at	Rnmtl1	1.24	0.00698	47.1	58.3	RNA methyltransferase like 1
93518_at	Rnps1	1.33	0.000138	508.9	679.2	ribonucleic acid binding protein S1
93453_at	Rom1	-1.26	0.0138	30.5	24.2	rod outer segment membrane protein 1
95427_at	Rpa1	1.44	0.0039	265.1	382.6	replication protein A1
98943_at	Rpa2	1.21	0.00119	83	100.7	replication protein A2
160324_at	Rpa3	1.55	0.0203	76.2	117.8	replication protein A3
99647_at	Rpe	1.27	0.0131	16.5	21	ribulose-5-phosphate-3-epimerase
103322_at	Rpia	1.25	0.00124	185.2	232.1	ribose 5-phosphate isomerase A
97691_at	Rpl27a	1.29	0.00116	51.9	67	ribosomal protein L27A
96309_r_at	Rpl34	-1.65	0.00208	126.8	76.7	ribosomal protein L34
104544_at	Rpl39l	2.38	2.35e-07	27.8	66.2	ribosomal protein L39-like
94076_i_at	Rpn2	-1.21	0.0433	268.4	221.8	ribophorin II
160426_at	Rpo1-1	1.35	0.0046	267.4	361.7	polymerase (RNA) I polypeptide C
92225_f_at	Rpo1-2	1.2	0.00168	135.8	163.3	polymerase (RNA) I polypeptide B
93620_at	Rpo1-4	1.21	0.00401	104.7	126.9	polymerase (RNA) I polypeptide A
160071_at	Rpp30	1.51	0.033	50.4	76.3	ribonuclease P/MRP 30 subunit (human)
160389_r_at	Rps27l	-1.34	0.00886	103.8	77.7	ribosomal protein S27-like
98086_r_at	Rps28	-1.33	0.0018	103.8	77.8	ribosomal protein S28
98149_s_at	Rps4y2	1.81	0.000331	279.9	507.2	ribosomal protein S4, Y-linked 2
94257_at	Rraga	-1.59	0.0299	430.6	270.5	Ras-related GTP binding A
92850_at	Rrbp1	-1.59	0.00192	405.2	254.3	ribosome binding protein 1
102001_at	Rrm2	2.2	0.000119	103	226.8	ribonucleotide reductase M2
93130_at	Rrp1b	1.27	0.0213	38.4	48.9	ribosomal RNA processing 1 homolog B (S. cerevisiae)
96778_at	Rrs1	1.52	0.0106	92.6	140.3	RRS1 ribosome biogenesis regulator homolog (S. cerevisiae)
98312_at	Rspo1	-3.07	4.54e-06	61.6	20.1	R-spondin homolog (Xenopus laevis)
160484_at	Rtn4	-1.27	0.0207	603.6	474.7	reticulon 4
99537_at	Ruvbl1	1.26	0.000439	191.4	242.1	RuvB-like protein 1
160422_at	Ruvbl2	1.56	1.61e-05	198.5	309.7	RuvB-like protein 2
160299_at	Rwdd1	1.36	0.0164	161.7	220.2	RWD domain containing 1
95452_i_at	S100a1	1.22	0.0155	19.2	23.5	S100 calcium binding protein A1
101306_f_at	Saa-ps	-1.23	0.00912	21.4	17.3	serum amyloid A, pseudogene
103465_f_at	Saa2	-1.67	0.000109	196.2	117.2	serum amyloid A 2
102712_at	Saa3	-5.3	0.00161	4877.7	921.1	serum amyloid A 3
161135_f_at	Sac3d1	1.38	0.00545	155.6	214.3	SAC3 domain containing 1
97891_at	Sac3d1	1.27	0.00408	142.1	180.8	SAC3 domain containing 1
95703_at	Sae1	1.31	0.0127	205.6	270.1	SUMO1 activating enzyme subunit 1
94413_at	Safb	1.26	0.0102	140.7	176.6	scaffold attachment factor B
103080_at	Samhd1	-1.24	0.0276	83.8	67.5	SAM domain and HD domain, 1
95690_at	Samm50	1.45	0.00211	340	492.1	sorting and assembly machinery component 50 homolog (S. cerevisiae)
100635_at	Sar1a	-1.32	0.00158	1106.6	838	SAR1 gene homolog A (S. cerevisiae)
96763_at	Sardh	-1.43	0.000491	66.2	46.3	sarcosine dehydrogenase
162154_i_at	Sash1	1.52	0.0011	23.9	36.3	SAM and SH3 domain containing 1
96657_at	Sat1	-1.48	6.87e-05	400.3	271.4	spermidine/spermine N1-acetyl transferase 1
160795_at	Scamp1	-1.41	0.0024	36.2	25.6	secretory carrier membrane protein 1
104365_at	Scamp2	-1.32	3.5e-05	164.6	124.4	secretory carrier membrane protein 2
101389_at	Scarb2	-1.2	0.0303	202.5	168.1	scavenger receptor class B, member 2
94058_r_at	Scd1	-1.75	0.00113	158.6	90.8	stearoyl-Coenzyme A desaturase 1
102808_at	Scn1b	-1.57	0.00946	178.6	113.5	sodium channel, voltage-gated, type I, beta
161510_f_at	Scn1b	-1.21	0.00521	789	651	sodium channel, voltage-gated, type I, beta
101132_at	Scn7a	-1.4	0.00673	30.1	21.5	sodium channel, voltage-gated, type VII, alpha
98042_at	Scpep1	-1.27	0.0173	150.2	117.9	serine carboxypeptidase 1
98590_at	Sdc4	-1.5	0.0127	452.7	302	syndecan 4
95053_s_at	Sdhb	1.53	0.00743	535.9	822	succinate dehydrogenase complex, subunit B, iron sulfur (Ip)
94216_at	Sdhc	1.48	0.00104	799.4	1179.2	succinate dehydrogenase complex, subunit C, integral membrane protein
92574_at	Sdhd	1.8	4.5e-05	625	1127.8	succinate dehydrogenase complex, subunit D, integral membrane protein
95665_at	Sec14l1	-1.34	0.00699	168.2	125.4	SEC14-like 1 (S. cerevisiae)
96759_r_at	Sec14l2	-1.43	0.000938	86.8	60.9	SEC14-like 2 (S. cerevisiae)
104624_at	Sec16a	-1.35	0.00144	497.8	369.5	SEC16 homolog A (S. cerevisiae)
161939_f_at	Sec23b	1.2	0.0177	95.7	115.1	SEC23B (S. cerevisiae)
104693_at	Sec61a2	1.28	0.00277	29.3	37.3	Sec61, alpha subunit 2 (S. cerevisiae)
92636_f_at	Sec61g	-1.22	0.0217	1003.8	825.9	SEC61, gamma subunit
92871_at	Sel1l	-1.33	0.0332	20.6	15.4	sel-1 suppressor of lin-12-like (C. elegans)
100596_at	Selenbp1	-1.36	0.00324	150.7	111.1	selenium binding protein 1
102838_at	Sell	1.22	0.0273	29	35.4	selectin, lymphocyte
95387_f_at	Sema4b	-1.53	0.0129	25.5	16.6	sema domain, immunoglobulin domain (Ig), transmembrane domain (TM) and short cytoplasmic domain, (semaphorin) 4B
94637_at	Sema4b	1.3	0.00412	33.1	43.1	sema domain, immunoglobulin domain (Ig), transmembrane domain (TM) and short cytoplasmic domain, (semaphorin) 4B
160700_i_at	Sema6c	-1.41	0.0034	218.3	154.8	sema domain, transmembrane domain (TM), and cytoplasmic domain, (semaphorin) 6C
93411_at	Sema7a	1.23	7.64e-05	16.1	19.9	sema domain, immunoglobulin domain (Ig), and GPI membrane anchor, (semaphorin) 7A
93557_at	Sephs2	1.35	0.00932	49.8	67.4	selenophosphate synthetase 2
98778_at	2010-09-11	-1.37	3.08e-05	170.7	125	septin 11
94079_at	2010-09-04	-1.52	0.0391	112	73.8	septin 4
92618_at	Serf2	-1.23	0.00214	43.8	35.7	small EDRK-rich factor 2
102707_f_at	Serpina3c	-2.48	4.34e-05	166	67	serine (or cysteine) peptidase inhibitor, clade A, member 3C
102860_at	Serpina3g	-1.52	0.0154	323.7	212.3	serine (or cysteine) peptidase inhibitor, clade A, member 3G
104374_at	Serpina3n	-4.14	0.00204	1631.9	394.4	serine (or cysteine) peptidase inhibitor, clade A, member 3N
160972_at	Serpinb9e	1.33	8.06e-05	28.5	38	serine (or cysteine) peptidase inhibitor, clade B, member 9e
96846_at	Serpinc1	1.27	0.00877	33.9	43.1	serine (or cysteine) peptidase inhibitor, clade C (antithrombin), member 1
97487_at	Serpine2	1.6	0.00483	68.7	109.7	serine (or cysteine) peptidase inhibitor, clade E, member 2
99081_at	Serping1	-2.22	0.00272	2141.9	963.1	serine (or cysteine) peptidase inhibitor, clade G, member 1
94817_at	Serpinh1	-1.2	0.00869	2351.3	1954.8	serine (or cysteine) peptidase inhibitor, clade H, member 1
96027_at	Sf3a1	1.22	0.043	80	97.3	splicing factor 3a, subunit 1
96029_at	Sf3a3	1.31	0.0471	170.3	222.3	splicing factor 3a, subunit 3
97808_at	Sf3b1	-1.75	0.00241	33.7	19.3	splicing factor 3b, subunit 1
99620_at	Sfpq	1.32	0.000151	20	26.4	splicing factor proline/glutamine rich (polypyrimidine tract binding protein associated)
97997_at	Sfrp1	-4.74	5.04e-06	731.6	154.2	secreted frizzled-related protein 1
93503_at	Sfrp2	-2.13	0.00143	1462.8	687.7	secreted frizzled-related protein 2
94017_s_at	Sfrs2	1.35	0.00884	1300.8	1751.2	splicing factor, arginine/serine-rich 2 (SC-35)
95791_s_at	Sfrs2	1.33	0.0111	250	332.7	splicing factor, arginine/serine-rich 2 (SC-35)
101003_at	Sfrs3	1.47	0.00152	18.4	26.9	splicing factor, arginine/serine-rich 3 (SRp20)
101861_at	Sgce	-1.25	0.00566	426.6	340.1	sarcoglycan, epsilon
96127_at	Sgpl1	-1.49	0.006	132.8	89.3	sphingosine phosphate lyase 1
94501_at	Sgpp1	-1.46	0.0219	167.6	115.1	sphingosine-1-phosphate phosphatase 1
93806_at	Sh3bgrl	-1.57	0.0458	417.3	265	SH3-binding domain glutamic acid-rich protein like
162373_r_at	Sh3bp2	-1.64	0.000825	78.2	47.8	SH3-domain binding protein 2
103755_at	Sh3d19	-1.32	0.0015	64.8	49.3	SH3 domain protein D19
104350_at	Shc1	-1.5	0.00147	347.5	232.4	src homology 2 domain-containing transforming protein C1
98459_at	Shmt1	1.66	1.64e-05	65.3	108.6	serine hydroxymethyltransferase 1 (soluble)
99042_s_at	Shox2	1.33	0.00354	20.9	27.8	short stature homeobox 2
100024_at	Shroom3	-1.5	0.0157	48.8	32.5	shroom family member 3
95023_at	Sidt2	-1.46	4.95e-05	821.9	563.6	SID1 transmembrane family, member 2
162007_i_at	Sipa1	-1.27	0.00792	54.2	42.7	signal-induced proliferation associated gene 1
160961_at	Sipa1l2	-1.67	0.000464	130.1	77.9	signal-induced proliferation-associated 1 like 2
95502_at	Sirt2	-1.4	0.0145	280.8	200.6	sirtuin 2 (silent mating type information regulation 2, homolog) 2 (S. cerevisiae)
160869_at	Sirt3	1.23	0.00772	34.5	42.5	sirtuin 3 (silent mating type information regulation 2, homolog) 3 (S. cerevisiae)
97828_at	Siva1	1.37	0.00836	276.9	378.5	SIVA1, apoptosis-inducing factor
92722_f_at	Six1	1.87	3.94e-06	37.2	69.4	sine oculis-related homeobox 1 homolog (Drosophila)
104576_at	Ski	-1.27	0.00047	235.5	185.4	ski sarcoma viral oncogene homolog (avian)
160471_at	Slbp	1.64	0.00757	34.9	57.3	stem-loop binding protein
104719_at	Slc12a7	1.24	0.00257	53.1	65.8	solute carrier family 12, member 7
162219_f_at	Slc16a2	-1.31	0.0033	35.3	27	solute carrier family 16 (monocarboxylic acid transporters), member 2
100491_at	Slc16a2	-1.29	0.0101	127.2	98.3	solute carrier family 16 (monocarboxylic acid transporters), member 2
94419_at	Slc19a1	1.53	3.57e-05	193.2	294.8	solute carrier family 19 (sodium/hydrogen exchanger), member 1
162483_f_at	Slc19a1	1.29	8.79e-06	41.6	53.5	solute carrier family 19 (sodium/hydrogen exchanger), member 1
162123_f_at	Slc19a1	1.27	5.4e-05	112.9	143.2	solute carrier family 19 (sodium/hydrogen exchanger), member 1
99845_at	Slc1a6	-1.48	7.44e-05	87	58.8	solute carrier family 1 (high affinity aspartate/glutamate transporter), member 6
95012_at	Slc22a17	-1.28	0.00377	197.4	154.2	solute carrier family 22 (organic cation transporter), member 17
98322_at	Slc22a5	-1.23	0.0035	55.5	45.2	solute carrier family 22 (organic cation transporter), member 5
161149_r_at	Slc23a3	-1.58	0.000151	146.1	92.8	solute carrier family 23 (nucleobase transporters), member 3
99112_at	Slc25a10	1.35	0.00826	362	489.8	solute carrier family 25 (mitochondrial carrier, dicarboxylate transporter), member 10
97373_at	Slc25a19	1.26	0.0029	148	186.5	solute carrier family 25 (mitochondrial thiamine pyrophosphate carrier), member 19
100618_f_at	Slc25a5	1.46	4.69e-05	326.6	477.3	solute carrier family 25 (mitochondrial carrier, adenine nucleotide translocator), member 5
100617_at	Slc25a5	1.28	0.00208	103.2	132.4	solute carrier family 25 (mitochondrial carrier, adenine nucleotide translocator), member 5
93558_at	Slc35a2	-1.53	0.00182	72.6	47.4	solute carrier family 35 (UDP-galactose transporter), member A2
94433_at	Slc38a2	-1.82	0.00288	161.8	88.9	solute carrier family 38, member 2
97442_at	Slc39a8	-1.27	0.0137	28.8	22.6	solute carrier family 39 (metal ion transporter), member 8
99133_at	Slc3a2	-1.42	0.000261	647.7	456.4	solute carrier family 3 (activators of dibasic and neutral amino acid transport), member 2
99445_at	Slc44a2	-1.7	8.66e-06	71.6	42.2	solute carrier family 44, member 2
94339_at	Slc46a1	-1.32	4.01e-05	66.2	50.2	solute carrier family 46, member 1
100020_at	Slc4a2	-1.45	0.00271	346.6	239	solute carrier family 4 (anion exchanger), member 2
92987_at	Slc4a3	-1.33	0.000269	163.2	122.8	solute carrier family 4 (anion exchanger), member 3
98457_at	Slc4a4	-1.44	4.2e-05	30.8	21.4	solute carrier family 4 (anion exchanger), member 4
104200_at	Slc5a6	1.24	0.00794	94.7	117.3	solute carrier family 5 (sodium-dependent vitamin transporter), member 6
99040_at	Slc6a4	1.22	0.0197	25.7	31.3	solute carrier family 6 (neurotransmitter transporter, serotonin), member 4
94405_at	Slc6a6	-1.28	0.00546	43.9	34.4	solute carrier family 6 (neurotransmitter transporter, taurine), member 6
95625_at	Slc6a8	-1.8	0.000707	134.8	74.8	solute carrier family 6 (neurotransmitter transporter, creatine), member 8
96160_at	Slc6a9	-1.21	3.21e-05	361.7	299.1	solute carrier family 6 (neurotransmitter transporter, glycine), member 9
104214_at	Slc7a8	-1.69	3.97e-05	60.5	35.7	solute carrier family 7 (cationic amino acid transporter, y+ system), member 8
99524_at	Slc8a1	-1.71	0.000228	48.2	28.2	solute carrier family 8 (sodium/calcium exchanger), member 1
99922_at	Slc9a1	-1.3	0.000809	234.1	180.3	solute carrier family 9 (sodium/hydrogen exchanger), member 1
97243_at	Slc9a3r1	-1.96	1.78e-05	345.3	176.3	solute carrier family 9 (sodium/hydrogen exchanger), member 3 regulator 1
104064_at	Slc9a3r2	-1.34	0.0028	70.8	52.9	solute carrier family 9 (sodium/hydrogen exchanger), member 3 regulator 2
96871_at	Slmo2	1.55	0.000396	101	156.8	slowmo homolog 2 (Drosophila)
102983_at	Smad1	-1.41	0.0049	108.1	76.4	MAD homolog 1 (Drosophila)
102984_g_at	Smad1	-1.39	0.00168	234.8	169.1	MAD homolog 1 (Drosophila)
160440_at	Smad4	-1.21	0.00216	140.1	115.6	MAD homolog 4 (Drosophila)
92216_at	Smad7	-1.42	0.00176	129.7	91.4	MAD homolog 7 (Drosophila)
102062_at	Smarcc1	-1.53	0.00724	80.6	52.8	SWI/SNF related, matrix associated, actin dependent regulator of chromatin, subfamily c, member 1
97421_at	Smc2	1.75	0.0107	45.1	79	structural maintenance of chromosomes 2
101906_at	Smc4	1.74	0.012	109.1	189.7	structural maintenance of chromosomes 4
103620_s_at	Smn1	1.29	0.00584	108.6	139.9	survival motor neuron 1
96926_at	Smoc2	-2.02	0.000608	121.6	60.1	SPARC related modular calcium binding 2
161789_r_at	Smpd1	-1.36	0.0294	24	17.7	sphingomyelin phosphodiesterase 1, acid lysosomal
101940_at	Smpd2	-1.29	6.9e-05	193.1	150.1	sphingomyelin phosphodiesterase 2, neutral
98136_at	Sms	1.73	0.000235	28.3	49.1	spermine synthase
98559_at	Smtn	-1.26	0.00353	139.4	111	smoothelin
101904_at	Smyd1	1.39	0.0108	20.6	28.7	SET and MYND domain containing 1
101903_at	Smyd1	1.22	0.000729	46	56	SET and MYND domain containing 1
97705_at	Snapc3	1.22	0.000479	52.3	64	small nuclear RNA activating complex, polypeptide 3
104280_at	Sncg	2.39	0.02	252.9	604.9	synuclein, gamma
161859_f_at	Sncg	1.95	0.011	427.1	833.7	synuclein, gamma
97429_at	Snrk	-1.44	0.0116	95.7	66.5	SNF related kinase
101506_at	Snrpa1	1.43	0.00822	81.2	115.8	small nuclear ribonucleoprotein polypeptide A'
94313_at	Snrpc	1.27	0.00824	336.1	428.4	U1 small nuclear ribonucleoprotein C
100577_at	Snrpd1	1.5	0.000886	16.9	25.4	small nuclear ribonucleoprotein D1
95049_at	Snrpd2	1.43	0.00371	1104.3	1584.1	small nuclear ribonucleoprotein D2
98077_at	Snrpd3	2.04	0.0134	59.2	120.5	small nuclear ribonucleoprotein D3
160767_at	Soat1	-1.22	0.011	141.5	115.8	sterol O-acyltransferase 1
99475_at	Socs2	-1.42	0.00422	55.8	39.3	suppressor of cytokine signaling 2
92232_at	Socs3	-2.19	6.99e-05	291.7	133.4	suppressor of cytokine signaling 3
162206_f_at	Socs3	-2.14	0.00078	208.1	97.4	suppressor of cytokine signaling 3
100538_at	Sod1	1.21	0.0216	1388.5	1675.3	superoxide dismutase 1, soluble
100401_at	Son	-1.61	0.000264	67.6	42.1	Son DNA binding protein
[truncated: 306 more rows]
