# Supplementary material for: Ontology-Based Meta-Analysis of Global Collections of High-Throughput Public Data
Source: PLoS One. 2010 Sep 29;5(9):e13066. doi: 10.1371/journal.pone.0013066 (PMC2947508; doi:10.1371/journal.pone.0013066)
Supplement: Table S6 — Query results for gene expression signature comparing mature brown adipocytes to differentiating brown preadipocytes across all signatures tagged with “Compounds” ontology category. (0.01 MB XLS) [file pone.0013066.s006.xls]

## Sheet: bioset_studies(1)
Gene expression signature: "Brown adipocytes culture 7d _vs_ preadipocyte culture 4d"
Bioset feature size: 1534
Correlation results with compound treatment signatures
Compoud	Compound Score	Correlation
Reversine	100	+
L-Leu (Alpha-aminoisocaproic Acid)	81.2	-
Dasatinib	79.8	+
Matrigel	79.6	+
Gentamicin	79.4	+
Alpha-amino-beta-thiolpropionic Acid	78.3	+
Amphotericin B	74.2	+
Crystalbumins	73.6	-
Bute Hydrocarbon	73.4	-
Zinc Ion	72.7	n/a
Resiquimod	72.4	-
Trichostatin A	72.2	+
Conjugated Linoleic Acid	72.1	-
Transferrin	71.9	+
Phorbol Ester	71.6	+
Oxygen	70.9	-
Nitroarginine	70.7	-
Actein	70.5	+
Cardiotoxin	70.2	-
Aflatoxin B1	70.1	+
Copper(2+) Acrylate	69.6	-
n/a - correlation could not be reliably determined
