# Supplementary material for: Ontology-Based Meta-Analysis of Global Collections of High-Throughput Public Data
Source: PLoS One. 2010 Sep 29;5(9):e13066. doi: 10.1371/journal.pone.0013066 (PMC2947508; doi:10.1371/journal.pone.0013066)
Supplement: Table S7 — Reversine gene expression signature. The signature was identified by comparing cultured C2C12 mouse myoblasts treated with reversine to non-treated control myoblasts. (0.62 MB XLS) [file pone.0013066.s007.xls]

## Sheet: bioset_details(2)
Gene Expression Signature: C2C12 myoblast from mice + reversine_CHGN vs untreated
Feature Size: 3673 probesets
Study: Reversine treated murine myoblast cells
Imported ID	Gene name	fold change	p-value	Control expression	Test expression	description
NM_026660	0610009O03Rik	-2.43	0.0457	8.25	3.4	major facilitator superfamily domain containing 10
NM_026152	0610010D20Rik	4.87	0.0185	1.43	6.95	N-acetylneuraminate pyruvate lyase 2 (putative)
NM_026686	0610011F06Rik	1.55	0.0228	20.6	32	RIKEN cDNA 0610011F06 gene
NM_026306	0610038D11Rik	-1.44	0.00144	247.2	171.4	tRNA methyltransferase 11-2 homolog (S. cerevisiae)
NM_144846	0910001A06Rik	-4.6	0.000593	179	38.9	family with sequence similarity 49, member B
NM_025363	1110001J03Rik	-2.82	0.0169	16.7	5.93	formation of mitochondrial complexes 1 homolog (S. cerevisiae)
NM_026502	1110004E09Rik	-4.59	0.0355	28.2	6.15	RIKEN cDNA 1110004E09 gene
NM_019772	1110004F10Rik	-2.47	0.028	190.3	77.1	RIKEN cDNA 1110004F10 gene
NM_028865	1110005A03Rik	1.42	0.0241	5.05	7.18	RIKEN cDNA 1110005A03 gene
NM_145955	1110007A13Rik	-2.63	0.038	56.3	21.4	RIKEN cDNA 1110007A13 gene
NM_029096	1110008J03Rik	-1.65	0.0102	14	8.49	RIKEN cDNA 1110008J03 gene
NM_198001	1110008P14Rik	-1.51	0.0366	72.6	48	RIKEN cDNA 1110008P14 gene
NM_029101	1110014J01Rik	-4.12	0.00281	77.7	18.9	ribosomal RNA processing 7 homolog A (S. cerevisiae)
NM_026271	1110018M03Rik	67.4	0.0303	1.28	86.5	fin bud initiation factor homolog (zebrafish)
NM_026753	1110019N10Rik	-1.96	0.0235	116.3	59.2	family with sequence similarity 96, member B
NM_197979	1110020P15Rik	-1.76	0.0111	252.3	143.3	RIKEN cDNA 1110020P15 gene
NM_172866	1110029E03Rik	1.35	0.0292	26.5	35.8	RGP1 retrograde golgi transport homolog (S. cerevisiae)
NM_144521	1110031B06Rik	2.09	0.00118	42.2	88	synaptosomal-associated protein, 47
NM_133187	1110032E23Rik	4.09	0.0363	8.45	34.5	RIKEN cDNA 1110032E23 gene
NM_027269	1110034A24Rik	-5.86	0.0177	57.7	9.83	RIKEN cDNA 1110034A24 gene
NM_053267	114679	2.75	0.0172	28.2	77.4	selenoprotein M
NM_197988	1190005I06Rik	4.34	0.00857	5.28	23	RIKEN cDNA 1190005I06 gene
NM_025431	1190005P17Rik	-3.03	0.00403	201.6	66.6	LLP homolog, long-term synaptic facilitation (Aplysia)
NM_138743	1190017O12Rik	-1.82	0.0308	41.4	22.8	family with sequence similarity 165, member B
NM_027078	1200009F10Rik	2.25	0.0036	5.61	12.6	RIKEN cDNA 1200009F10 gene
NM_026177	1200011I18Rik	-1.73	0.0196	12.9	7.44	RIKEN cDNA 1200011I18 gene
NM_025818	1200014J11Rik	-1.69	0.0492	8.27	4.9	RIKEN cDNA 1200014J11 gene
NM_025831	1300014I06Rik	-8.12	0.00655	144.8	17.8	RIKEN cDNA 1300014I06 gene
NM_028791	1300018I05Rik	-1.59	0.0251	19.2	12.1	RIKEN cDNA 1300018I05 gene
NM_027905	1300018J18Rik	1.67	0.0464	11.4	19.1	RIKEN cDNA 1300018J18 gene
NM_033146	1500005A01Rik	2.83	0.00199	10.6	30.1	family with sequence similarity 158, member A
NM_024283	1500015O10Rik	10.7	0.0134	0.828	8.9	RIKEN cDNA 1500015O10 gene
NM_028056	1600002H07Rik	-2.24	0.0339	37.3	16.7	RIKEN cDNA 1600002H07 gene
NM_177718	1600021P15Rik	-1.89	0.0221	1.55	0.819	RIKEN cDNA 1600021P15 gene
NM_029639	1600029D21Rik	-3.22	0.0327	2.11	0.657	RIKEN cDNA 1600029D21 gene
NM_025954	1700012G19Rik	-3.54	0.00581	124.8	35.3	phosphoglycolate phosphatase
NM_173426	1700012H17Rik	3.31	0.0133	8.17	27	family with sequence similarity 110, member B
NM_029597	1700018B08Rik	-2.22	0.0144	1.16	0.524	RIKEN cDNA 1700018B08 gene
NM_029601	1700019E19Rik	1.43	0.0131	92.6	132.1	RIKEN cDNA 1700019E19 gene
NM_026443	1700020C11Rik	-2.21	0.0176	6.17	2.79	RIKEN cDNA 1700020C11 gene
NM_025854	1700023B02Rik	2.44	0.00177	16.2	39.5	corepressor interacting with RBPJ, 1
NM_029338	1700027N10Rik	5.63	0.0439	1.1	6.21	radial spoke head 9 homolog (Chlamydomonas)
NM_026091	1700037H04Rik	-2.67	0.039	11.3	4.24	RIKEN cDNA 1700037H04 gene
NM_026105	1700093K21Rik	-14.2	0.0111	6.65	0.469	RIKEN cDNA 1700093K21 gene
NM_133362	170942	-2.55	0.00334	43.5	17.1	erythroid differentiation regulator 1
NM_138310	171504	10.7	0.0229	2.06	22.1	apolipoprotein B48 receptor
NM_025463	1810009A15Rik	-3.96	0.018	88	22.2	RIKEN cDNA 1810009A15 gene
NM_026931	1810011O10Rik	1.95	0.0248	12.5	24.4	RIKEN cDNA 1810011O10 gene
NM_025461	1810020G14Rik	-1.59	0.0429	129.5	81.7	COX16 cytochrome c oxidase assembly homolog (S. cerevisiae)
NM_025464	1810021J13Rik	2.3	0.0354	5.81	13.4	transmembrane protein 218
NM_025471	1810030N24Rik	1.95	0.0193	18.9	36.9	RIKEN cDNA 1810030N24 gene
NM_175141	1810030O07Rik	-1.36	0.0335	13.6	10	RIKEN cDNA 1810030O07 gene
NM_026977	1810031K17Rik	2.27	0.00103	67.1	152.2	RIKEN cDNA 1810031K17 gene
NM_025473	1810037C20Rik	2.49	0.0019	14.1	35.1	family with sequence similarity 3, member A
NM_024461	1810037I17Rik	-1.82	0.0299	163.9	90.3	RIKEN cDNA 1810037I17 gene
NM_029640	1810044A24Rik	2.48	0.0353	18.6	46	trafficking protein particle complex 9
NM_025559	1810046J19Rik	-1.26	0.00998	89.8	71.1	RIKEN cDNA 1810046J19 gene
NM_025560	1810049H13Rik	2.56	0.0193	4.9	12.5	RIKEN cDNA 1810049H13 gene
NM_025782	1810054D07Rik	1.6	0.00366	18.5	29.7	tetratricopeptide repeat domain 39B
NM_174987	1810063B05Rik	-1.59	0.0289	29.3	18.5	RIKEN cDNA 1810063B05 gene
NM_026194	1810074P20Rik	-2.46	0.0404	15.1	6.15	RIKEN cDNA 1810074P20 gene
NM_134133	2010002N04Rik	-2.49	0.00428	108.1	43.5	RIKEN cDNA 2010002N04 gene
NM_029645	2010003O18Rik	-2.58	0.0213	35.4	13.7	glutamyl-tRNA(Gln) amidotransferase, subunit C homolog (bacterial)
NM_029646	2010004A03Rik	-3.19	0.0138	10.6	3.32	interleukin 34
NM_027360	2010107E04Rik	-1.86	0.0196	254.3	136.4	RIKEN cDNA 2010107E04 gene
NM_026198	2010200O16Rik	1.41	0.0417	11.2	15.8	transmembrane protein 167B
NM_024251	2010301N04Rik	-1.79	0.0411	17.4	9.76	aprataxin and PNKP like factor
NM_027250	2010305A19Rik	-4.08	0.00347	23.6	5.79	RIKEN cDNA 2010305A19 gene
NM_025591	2010309E21Rik	-4.24	0.00744	55.6	13.1	RIKEN cDNA 2010309E21 gene
NM_133839	2010311D03Rik	-2.17	0.00376	31.8	14.7	methylmalonic aciduria (cobalamin deficiency) cblD type, with homocystinuria
NM_145133	211550	28.5	0.00783	0.388	11.1	TRAF-interacting protein with forkhead-associated domain
XM_134550	213079	-3.18	0.0341	987.5	310.1
NM_177614	216440	3.07	0.0369	200.9	615.7	amplified in osteosarcoma
NM_133829	2210010L05Rik	-9.5	0.0398	18.7	1.97	major facilitator superfamily domain containing 6
NM_027537	2210012G02Rik	4.62	0.0234	1.37	6.33	RIKEN cDNA 2210012G02 gene
XM_488518	2210408O09Rik	-4	0.0116	14.2	3.54
NM_133722	2210412D01Rik	-3.03	0.000385	52.4	17.3	family with sequence similarity 108, member C
NM_025620	2210417D09Rik	1.8	0.0162	10.5	18.8	RAB15 effector protein
NM_026318	2310003F16Rik	-2.54	0.00668	430.2	169.6	RIKEN cDNA 2310003F16 gene
NM_027093	2310003L22Rik	-2.85	0.00229	13.9	4.88	RIKEN cDNA 2310003L22 gene
NM_172398	2310005E10Rik	1.7	0.0448	11.6	19.7	RIKEN cDNA 2310005E10 gene
NM_026189	2310005P05Rik	8.47	0.024	0.457	3.87	endonuclease/exonuclease/phosphatase family domain containing 1
NM_025509	2310008M10Rik	-2.5	0.000639	164.1	65.6	oligosaccharyltransferase complex subunit
NM_175149	2310022B05Rik	1.73	0.0427	5.9	10.2	RIKEN cDNA 2310022B05 gene
NM_054100	2310034C09Rik	1.44	0.0203	48.9	70.4	RIKEN cDNA 2310034C09 gene
NM_026760	2310036O22Rik	-1.49	0.0265	229.8	153.8	RIKEN cDNA 2310036O22 gene
NM_026509	2310039E09Rik	1.82	0.0108	13.7	24.9	muscle-related coiled-coil protein
NM_024185	2310047O13Rik	-2.22	0.0346	21.5	9.69	family with sequence similarity 188, member A
NM_026655	2310057M21Rik	-2.59	0.0478	12.5	4.81	RIKEN cDNA 2310057M21 gene
NM_026844	2310061C15Rik	-4.14	0.00847	70.8	17.1	RIKEN cDNA 2310061C15 gene
NM_025636	2310079N02Rik	1.9	0.0466	3.68	7	RIKEN cDNA 2310079N02 gene
NM_146165	231872	-5.88	0.0176	167.1	28.4	aminoacyl tRNA synthetase complex-interacting multifunctional protein 2
NM_145579	232934	1.29	0.027	15	19.3	Myb-related transcription factor, partner of profilin
XM_135596	236294	-3.04	0.00344	447.5	147.3	predicted gene 4900
NM_001004146	236604	1.79	0.0152	16.5	29.4	phosphatidylserine decarboxylase, pseudogene 1
NM_028018	2400003C14Rik	-1.37	0.000904	151	110.2	RIKEN cDNA 2400003C14 gene
NM_025555	2410004B18Rik	-2.45	0.019	59.6	24.3	RIKEN cDNA 2410004B18 gene
NM_023203	2410015N17Rik	-6.71	0.00454	174.8	26.1	dCTP pyrophosphatase 1
NM_023633	2410016O06Rik	-2.17	0.00933	32	14.8	RIKEN cDNA 2410016O06 gene
NM_028596	2410025L10Rik	2.2	0.039	6.22	13.7	RIKEN cDNA 2410025L10 gene
NM_146059	2410075B13Rik	1.41	0.0457	9.84	13.9	RIKEN cDNA 2410075B13 gene
NM_026120	2410127L17Rik	-2.97	0.026	28.8	9.68	RIKEN cDNA 2410127L17 gene
NM_175245	2410129H14Rik	-2.83	0.0113	57.3	20.2	RIKEN cDNA 2410129H14 gene
NM_153109	245583	4.64	0.0162	0.45	2.09	TGFB-induced factor homeobox 2-like, X-linked
NM_183089	2600005O03Rik	-13	0.0471	7.07	0.545	defective in sister chromatid cohesion 1 homolog (S. cerevisiae)
NM_175181	2600010E01Rik	3.08	0.000623	1.36	4.2	proline rich 5 like
NM_025921	2610002M06Rik	-1.25	0.00956	22.6	18.1	RIKEN cDNA 2610002M06 gene
NM_001004362	2610008E11Rik	15.2	0.0149	8.3	126.1	RIKEN cDNA 2610008E11 gene
NM_019836	2610024G14Rik	-3.82	0.00573	42.1	11	RIKEN cDNA 2610024G14 gene
NM_172145	2610027C15Rik	2.37	0.017	23.6	55.9	family with sequence similarity 176, member B
NM_026403	2610027L16Rik	-2.57	0.0117	194.2	75.5	RIKEN cDNA 2610027L16 gene
NM_027420	2610034B18Rik	-2.22	0.0328	22.6	10.2	RIKEN cDNA 2610034B18 gene
NM_170592	2610205E22Rik	-2.06	0.0187	65.9	32	methyltransferase like 11A
NM_026047	2610206B13Rik	-2.39	0.0213	36.1	15.1	ring finger protein 219
NM_145626	2610208M17Rik	-2.86	0.000969	25.8	9.01	axin interactor, dorsalization associated
NM_025665	2610209M04Rik	-1.57	0.00309	73.1	46.5	small nuclear ribonucleoprotein 27 (U4/U6.U5)
NM_025952	2610529C04Rik	-1.51	0.0327	30.9	20.5	magnesium transporter 1
NM_012022	26930	3.55	0.0334	6.51	23.1	per-pentamer repeat gene
NM_175381	2700081O15Rik	1.74	0.0461	26.7	46.5	RIKEN cDNA 2700081O15 gene
NM_175104	2810012G03Rik	-1.54	0.0204	88.7	57.5	family with sequence similarity 53, member C
NM_025479	2810021B07Rik	-1.66	0.0297	19.5	11.8	RIKEN cDNA 2810021B07 gene
NM_027274	2810025M15Rik	-3.66	0.00667	129.6	35.4	RIKEN cDNA 2810025M15 gene
NM_026038	2810055F11Rik	2.72	0.0146	3.46	9.41	RIKEN cDNA 2810055F11 gene
NM_026515	2810417H13Rik	-17.7	0.00375	233.7	13.2	RIKEN cDNA 2810417H13 gene
NM_025577	2810428I15Rik	-1.35	0.0418	55.1	40.7	RIKEN cDNA 2810428I15 gene
NM_027278	2810432D09Rik	-2.24	0.00767	27.9	12.5	RIKEN cDNA 2810432D09 gene
NM_025581	2810433K01Rik	-87.6	0.000425	67.8	0.774	RIKEN cDNA 2810433K01 gene
NM_028341	2810439F02Rik	-1.27	0.0272	18.6	14.6	tetratricopeptide repeat domain 39C
NM_176836	2810485I05Rik	-1.55	0.00886	14.5	9.37	family with sequence similarity 76, member B
NM_021430	2900002H16Rik	2.23	0.019	11.3	25.3	Rab interacting lysosomal protein-like 1
NM_026063	2900010M23Rik	-1.95	0.023	302.6	154.8	RIKEN cDNA 2900010M23 gene
NM_026062	2900024C23Rik	1.88	0.00233	28.4	53.2	family with sequence similarity 69, member A
NM_133778	2900046G09Rik	6.46	0.0458	0.715	4.62	family with sequence similarity 131, member A
NM_030240	2900092E17Rik	-1.84	0.0328	136.8	74.3	RIKEN cDNA 2900092E17 gene
NM_197959	3000004C01Rik	-74.4	0.0157	48.8	0.656	kinesin family member 18B
NM_025626	3110001A13Rik	-2.37	0.00737	5.91	2.49	family with sequence similarity 107, member B
NM_025849	3110001D03Rik	-1.23	0.0413	98.5	79.8	RIKEN cDNA 3110001D03 gene
NM_029623	3110002H16Rik	-2.38	0.00853	141	59.1	RIKEN cDNA 3110002H16 gene
NM_173181	3110050N22Rik	4.34	0.0272	16.1	69.8	family with sequence similarity 164, member A
NM_026622	3110057O12Rik	1.89	0.0243	3.68	6.96	RIKEN cDNA 3110057O12 gene
NM_199145	3110062M04Rik	-2.48	0.00968	6.85	2.76	RIKEN cDNA 3110062M04 gene
NM_028469	3110082I17Rik	-2.64	0.001	42	15.9	RIKEN cDNA 3110082I17 gene
NM_025699	3230401D17Rik	-1.77	0.00793	30.7	17.4	RIKEN cDNA 3230401D17 gene
NM_025699	3230401D17Rik	-1.42	0.0396	96.2	67.8	RIKEN cDNA 3230401D17 gene
NM_026313	3300001P08Rik	-1.87	0.0185	106.2	56.9	RIKEN cDNA 3300001P08 gene
XM_355813	381811	-1.9	0.000672	264.6	139.4
NM_027510	3830403N18Rik	-2.11	0.0425	163.7	77.5	RIKEN cDNA 3830403N18 gene
XM_484973	433406	-2.37	0.0164	88.5	37.4	predicted gene 13363
XM_485435	433749	-1.62	0.0487	392	242.3	predicted gene 12844
XM_485502	433806	-2.04	0.029	480.2	235.8	predicted gene 13202
XM_486190	434375	1.82	0.0115	202.3	368.5	predicted gene 5612
XM_487671	435687	-2.43	0.0136	432.4	178.1
NM_029935	4631426J05Rik	8.69	0.044	0.593	5.15	carbohydrate (N-acetylgalactosamine 4-sulfate 6-O) sulfotransferase 15
NM_021414	4631427C17Rik	-3.89	0.00739	2.98	0.768	S-adenosylhomocysteine hydrolase-like 2
NM_026640	4632417K18Rik	-21.4	0.0315	38.6	1.8	RIKEN cDNA 4632417K18 gene
NM_028732	4632428N05Rik	18.3	0.0109	2.31	42.3	RIKEN cDNA 4632428N05 gene
NM_172753	4732435N03Rik	2.36	0.02	35.4	83.3	chondroitin sulfate N-acetylgalactosaminyltransferase 1
NM_172753	4732435N03Rik	1.44	0.0394	5.71	8.21	chondroitin sulfate N-acetylgalactosaminyltransferase 1
NM_176987	4732471D19Rik	-1.52	0.0172	22.9	15.1	RIKEN cDNA 4732471D19 gene
NM_029425	4833424O15Rik	-3.81	0.0234	0.914	0.24	RIKEN cDNA 4833424O15 gene
NM_177702	4833427G06Rik	4.62	0.0382	2.37	11	RIKEN cDNA 4833427G06 gene
NM_177101	4833442J19Rik	4.66	0.0392	0.973	4.54	RIKEN cDNA 4833442J19 gene
NM_029037	4930444A02Rik	2.4	0.00667	3.52	8.44	RIKEN cDNA 4930444A02 gene
NM_198607	4930572J05Rik	-1.95	0.0395	11.5	5.9	RIKEN cDNA 4930572J05 gene
NM_133732	4931406C07Rik	3.26	0.0484	2.06	6.74	RIKEN cDNA 4931406C07 gene
NM_175264	4931406H21Rik	-1.91	0.0133	6.29	3.3	RIKEN cDNA 4931406H21 gene
NM_028944	4933406E20Rik	3.97	0.0291	0.57	2.26	prolyl 4-hydroxylase, transmembrane (endoplasmic reticulum)
NM_025745	4933407N01Rik	3.13	0.00735	21.1	66.2	RIKEN cDNA 4933407N01 gene
NM_138757	4933424B01Rik	-1.91	0.00888	30.5	15.9	RIKEN cDNA 4933424B01 gene
NM_175674	4933425M15Rik	-4.08	0.0162	40.1	9.82	vomeronasal 2, receptor 7
NM_021493	4933428G20Rik	2.4	0.0121	50.7	121.7	RIKEN cDNA 4933428G20 gene
NM_138654	5033411D12Rik	4.46	0.0101	0.657	2.93	RIKEN cDNA 5033411D12 gene
NM_001003948	5033414K04Rik	21.6	0.0402	0.886	19.2	RIKEN cDNA 5033414K04 gene
NM_029409	5230400G24Rik	-1.32	0.0208	174.1	132.2	mitochondrial fission factor
NM_144883	5430407P10Rik	-5	0.0293	4.46	0.892	RIKEN cDNA 5430407P10 gene
NM_175165	5430420C16Rik	15.8	0.0291	0.712	11.2	transformation related protein 63 regulated
NM_026636	5430437P03Rik	-1.47	0.0412	76.6	52	RIKEN cDNA 5430437P03 gene
NM_176073	54381	14.5	0.00873	11	159.2	plasma glutamate carboxypeptidase
NM_172738	5730403M16Rik	-2.04	0.0146	16.6	8.14	RIKEN cDNA 5730403M16 gene
NM_025666	5730410I19Rik	-3.67	0.0459	12.2	3.32	ubiquitin protein ligase E3 component n-recognin 7 (putative)
NM_172302	5730453I16Rik	-1.59	0.0317	32.9	20.8	cleavage and polyadenylation specific factor 7
NM_027464	5730469M10Rik	7.83	0.00579	1.01	7.88	RIKEN cDNA 5730469M10 gene
NM_175392	5730472N09Rik	-1.59	0.0279	14.9	9.38	family with sequence similarity 73, member B
NM_027478	5730494N06Rik	1.72	0.0255	50.4	86.6	RIKEN cDNA 5730494N06 gene
NM_028137	5730528L13Rik	-2.27	0.00774	54.3	23.9	RIKEN cDNA 5730528L13 gene
NM_026635	5730536A07Rik	-2.62	0.0262	38.8	14.8	family with sequence similarity 96, member A
NM_027496	5730557B15Rik	-3.65	0.0173	35.1	9.6	ankyrin repeat domain 33B
NM_026153	5730557B15Rik	-1.8	0.0398	33.2	18.5	ankyrin repeat domain 33B
NM_172543	5730593F17Rik	4.16	0.00103	12.7	52.9	family with sequence similarity 117, memberA
NM_020558	57316	-2.25	0.019	66	29.3	C1D nuclear receptor co-repressor
NM_020568	57435	14.4	0.00245	0.778	11.2	plasma membrane associated protein, S3-12
NM_183264	5830405N20Rik	-1.48	0.0486	0.748	0.504	RIKEN cDNA 5830405N20 gene
NM_026583	5830415L20Rik	-1.61	0.0498	13.4	8.29	RIKEN cDNA 5830415L20 gene
NM_024282	5830417C01Rik	-1.68	0.0199	21.2	12.6	PPPDE peptidase domain containing 1
NM_176976	5830418K08Rik	-2.13	0.0449	17.4	8.16	RIKEN cDNA 5830418K08 gene
NM_173400	6230416J20Rik	-10.3	0.0265	39.6	3.83	HAUS augmin-like complex, subunit 6
NM_027519	6330406I15Rik	11.4	0.00687	4.81	54.7	RIKEN cDNA 6330406I15 gene
NM_026138	6330407J23Rik	-7.95	0.00685	4.61	0.58	RIKEN cDNA 6330407J23 gene
NM_025697	6330409N04Rik	-2.51	0.0023	51.4	20.5	RIKEN cDNA 6330409N04 gene
NM_144905	6330416G13Rik	1.54	0.00983	21	32.5	RIKEN cDNA 6330416G13 gene
NM_022329	64164	-2.5	0.00253	84	33.6	interferon alpha responsive gene
NM_175521	6430598A04Rik	2.85	0.0295	2.72	7.74	RIKEN cDNA 6430598A04 gene
NM_025571	66449	-1.48	0.0208	115.3	78	mitochondria-associated protein involved in granulocyte-macrophage colony-stimulating factor signal transduction
NM_172600	6720456H20Rik	1.53	0.0395	12.8	19.6	RIKEN cDNA 6720456H20 gene
NM_177374	6720458F09Rik	-2.44	0.0268	56.7	23.2	tRNA methyltransferase 61 homolog A (S. cerevisiae)
NM_144526	6720460F02Rik	-57.3	0.0169	248.9	4.34	RIKEN cDNA 6720460F02 gene
NM_175265	6720463M24Rik	-15.2	0.0171	29.2	1.93	RIKEN cDNA 6720463M24 gene
NM_026558	6720467C03Rik	-2.06	0.0226	69.7	33.7	family with sequence similarity 92, member A
NM_023627	71780	-2.46	0.0356	15.4	6.27	myo-inositol 1-phosphate synthase A1
NM_001001494	8030463A06Rik	-9.68	0.00186	4.06	0.42	RIKEN cDNA 8030463A06 gene
NM_030711	80898	1.5	0.0337	10.1	15.2	endoplasmic reticulum aminopeptidase 1
NM_031405	83701	-3.25	0.00647	99.8	30.8	serrate RNA effector molecule homolog (Arabidopsis)
NM_173737	8430410A17Rik	-3.13	0.00268	83.1	26.5	RIKEN cDNA 8430410A17 gene
NM_001001986	8430427H17Rik	25	0.0148	0.323	8.09	RIKEN cDNA 8430427H17 gene
NM_053090	84652	-3.2	0.0434	12.4	3.89	family with sequence similarity 126, member A
NM_177793	9030224M15Rik	4.53	0.00275	0.515	2.33	RIKEN cDNA 9030224M15 gene
NM_133733	9030425E11Rik	2.85	0.0499	9.4	26.8	RIKEN cDNA 9030425E11 gene
NM_145448	9030617O03Rik	3.92	0.0273	1.39	5.44	RIKEN cDNA 9030617O03 gene
NM_027815	9030624J02Rik	-2.18	0.0485	13.6	6.23	RIKEN cDNA 9030624J02 gene
NM_026667	9130005N14Rik	1.9	0.029	14.6	27.7	family with sequence similarity 114, member A1
NM_178400	9130221H12Rik	1.67	0.017	13.7	23	RIKEN cDNA 9130221H12 gene
NM_029418	9130401M01Rik	-1.87	0.0411	136.1	72.7	RIKEN cDNA 9130401M01 gene
NM_176961	9330132A10Rik	3.37	0.0446	0.365	1.23	RIKEN cDNA 9330132A10 gene
NM_146105	9630058J23Rik	-1.21	0.0496	6.25	5.16	RIKEN cDNA 9630058J23 gene
NM_172836	9930021J03Rik	1.91	0.0162	18.8	35.8	RIKEN cDNA 9930021J03 gene
NM_175424	A030004J04Rik	-51.6	0.0174	13.3	0.258	proline rich 9
NM_026637	A030007L17Rik	-3.65	0.00264	16.7	4.58	RIKEN cDNA A030007L17 gene
NM_175313	A130022J15Rik	-2.88	0.041	13.4	4.67	RIKEN cDNA A130022J15 gene
NM_175474	A230106M15Rik	1.28	0.0494	7.95	10.2	family with sequence similarity 109, member A
NM_173008	A430110N23Rik	3.79	0.0413	2.61	9.91	RIKEN cDNA A430110N23 gene
NM_001007577	A630018P17Rik	2.31	0.0417	3.28	7.58	transcription elongation factor A (SII) N-terminal and central domain containing
NM_177358	A630033E08Rik	9.67	0.0134	0.61	5.9	RIKEN cDNA A630033E08 gene
NM_175442	A630033H20Rik	-1.77	0.0462	2.55	1.44	RIKEN cDNA A630033H20 gene
NM_177394	A730011L01Rik	4	0.0166	5	20	RIKEN cDNA A730011L01 gene
NM_146115	A830007P12Rik	1.4	0.0492	23.8	33.2	RIKEN cDNA A830007P12 gene
NM_029870	A930001N09Rik	8.76	0.0183	4.9	42.9	RIKEN cDNA A930001N09 gene
NM_175463	A930012O16Rik	3.02	0.0353	0.685	2.07	RIKEN cDNA A930012O16 gene
NM_178787	A930037G23Rik	3.44	0.0116	17.5	60	intermediate filament family orphan 1
NM_145415	AA408296	-2.33	0.0375	27.3	11.7	expressed sequence AA408296
NM_134087	AA409316	-1.6	0.0472	10.2	6.39	family with sequence similarity 83, member H
NM_153416	Aaas	-5.52	0.0138	33.3	6.03	achalasia, adrenocortical insufficiency, alacrimia
NM_146217	Aars	-1.28	0.0227	20.7	16.1	alanyl-tRNA synthetase
NM_144829	Aarsd1	-2.75	0.00845	44.6	16.2	alanyl-tRNA synthetase domain containing 1
NM_144555	AB041803	3.76	0.0457	1.85	6.93	cDNA sequence AB041803
NM_207130	Abca16	-2.03	0.0398	1.52	0.752	ATP-binding cassette, sub-family A (ABC1), member 16
NM_153145	Abca8a	1.3	0.0207	0.45	0.585	ATP-binding cassette, sub-family A (ABC1), member 8a
NM_011075	Abcb1b	-6.11	0.00794	5.16	0.844	ATP-binding cassette, sub-family B (MDR/TAP), member 1B
NM_008830	Abcb4	3.2	0.015	0.395	1.26	ATP-binding cassette, sub-family B (MDR/TAP), member 4
NM_007435	Abcd1	2.28	0.0396	26.1	59.5	ATP-binding cassette, sub-family D (ALD), member 1
NM_015751	Abce1	-2.05	0.023	270.3	132	ATP-binding cassette, sub-family E (OABP), member 1
NM_013854	Abcf1	-2.17	0.037	142.2	65.5	ATP-binding cassette, sub-family F (GCN20), member 1
NM_011920	Abcg2	-2.57	0.00123	141	54.8	ATP-binding cassette, sub-family G (WHITE), member 2
NM_145215	Abhd11	-3.6	0.0112	51.8	14.4	abhydrolase domain containing 11
NM_024465	Abhd12	1.32	0.0139	33.8	44.6	abhydrolase domain containing 12
NM_018811	Abhd2	-8.98	0.00081	4.98	0.554	abhydrolase domain containing 2
NM_134076	Abhd4	5.69	0.0152	29.6	168.6	abhydrolase domain containing 4
NM_022419	Abhd8	-1.45	0.0359	67.3	46.2	abhydrolase domain containing 8
NM_198018	Abr	-1.21	0.0148	65.1	53.6	active BCR-related gene
NM_030251	Abtb1	3.82	0.0421	2.75	10.5	ankyrin repeat and BTB (POZ) domain containing 1
NM_130864	Acaa1a	2.22	0.0164	70	155.7	acetyl-Coenzyme A acyltransferase 1A
NM_175324	Acad11	16.3	0.00697	2.66	43.3	acyl-Coenzyme A dehydrogenase family, member 11
NM_172678	Acad9	-3.04	0.0282	23.6	7.76	acyl-Coenzyme A dehydrogenase family, member 9
NM_007381	Acadl	-2.36	0.0475	175.1	74.3	acyl-Coenzyme A dehydrogenase, long-chain
NM_017366	Acadvl	1.24	0.0134	232.6	287.3	acyl-Coenzyme A dehydrogenase, very long chain
NM_009338	Acat2	-3.07	0.0451	131.7	42.9	acetyl-Coenzyme A acetyltransferase 2
NM_025988	Acbd4	1.87	0.0374	82.5	154.4	acyl-Coenzyme A binding domain containing 4
NM_027286	Ace2	2.28	0.0136	0.25	0.57	angiotensin I converting enzyme (peptidyl-dipeptidase A) 2
NM_023190	Acin1	-1.53	0.0205	75	48.9	apoptotic chromatin condensation inducer 1
NM_134037	Acly	-2.64	0.0145	17.3	6.54	ATP citrate lyase
NM_080633	Aco2	-1.32	0.0166	313.9	237.4	aconitase 2, mitochondrial
NM_012006	Acot1	9.93	0.00495	0.944	9.37	acyl-CoA thioesterase 1
NM_022816	Acot10	-3.64	0.0011	128.7	35.4	acyl-CoA thioesterase 10
NM_145444	Acot5	1.35	0.0289	0.54	0.73	acyl-CoA thioesterase 5
NM_133348	Acot7	-5.01	0.00016	426.2	85	acyl-CoA thioesterase 7
NM_133240	Acot8	-1.74	0.0307	18.9	10.9	acyl-CoA thioesterase 8
NM_019736	Acot9	-3.6	0.000162	98.5	27.4	acyl-CoA thioesterase 9
NM_007387	Acp2	1.86	0.038	6.45	12	acid phosphatase 2, lysosomal
NM_019800	Acp6	1.29	0.00619	24.2	31.2	acid phosphatase 6, lysophosphatidic
NM_028817	Acsl3	1.23	0.00941	78	95.9	acyl-CoA synthetase long-chain family member 3
NM_027976	Acsl5	-6.36	0.00142	437.5	68.8	acyl-CoA synthetase long-chain family member 5
NM_009606	Acta1	20.3	0.00176	33.8	685.9	actin, alpha 1, skeletal muscle
NM_007392	Acta2	3.66	0.00628	96	351	actin, alpha 2, smooth muscle, aorta
NM_009608	Actc1	28.6	0.00122	2.64	75.7	actin, alpha, cardiac muscle 1
NM_009609	Actg1	-1.96	0.031	1428	730.2	actin, gamma, cytoplasmic 1
NM_019673	Actl6a	-3.47	0.00602	72	20.7	actin-like 6A
NM_013456	Actn3	-3.95	0.0151	122.3	31	actinin alpha 3
NM_016860	Actr1a	-1.45	0.00594	351.6	242.2	ARP1 actin-related protein 1 homolog A, centractin alpha (yeast)
NM_146107	Actr1b	-3.32	0.0401	28.1	8.46	ARP1 actin-related protein 1 homolog B, centractin beta (yeast)
NM_146243	Actr2	-1.59	0.0083	294.4	185	ARP2 actin-related protein 2 homolog (yeast)
NM_025914	Actr6	-2.43	0.0101	39.2	16.2	ARP6 actin-related protein 6 homolog (yeast)
NM_025371	Acy1	-2.06	0.0296	34.7	16.9	aminoacylase 1
NM_025421	Acyp1	2.26	0.017	17.9	40.4	acylphosphatase 1, erythrocyte (common) type
NM_029344	Acyp2	-1.48	0.0113	10.4	7	acylphosphatase 2, muscle type
NM_177836	Adam23	5.16	0.0468	1.2	6.2	a disintegrin and metallopeptidase domain 23
NM_007403	Adam8	-14.5	0.0106	6.52	0.45	a disintegrin and metallopeptidase domain 8
NM_175643	Adamts2	16.3	0.0298	5.72	93.4	a disintegrin-like and metallopeptidase (reprolysin type) with thrombospondin type 1 motif, 2
NM_172845	Adamts4	1.93	0.0127	28.1	54.1	a disintegrin-like and metallopeptidase (reprolysin type) with thrombospondin type 1 motif, 4
NM_011782	Adamts5	96.1	0.000697	3.26	313.6	a disintegrin-like and metallopeptidase (reprolysin type) with thrombospondin type 1 motif, 5 (aggrecanase-2)
NM_172542	Adamtsl1	24.2	0.0204	1.18	28.5	ADAMTS-like 1
NM_172542	Adamtsl1	7.91	0.00119	0.649	5.14	ADAMTS-like 1
NM_144899	Adamtsl4	3.49	0.0192	3.02	10.6	ADAMTS-like 4
NM_130895	Adarb1	-2.86	0.0233	8.14	2.84	adenosine deaminase, RNA-specific, B1
NM_052977	Adarb2	-2.61	0.0297	4.55	1.74	adenosine deaminase, RNA-specific, B2
NM_025748	Adat2	-4.23	0.00611	6.79	1.6	adenosine deaminase, tRNA-specific 2, TAD2 homolog (S. cerevisiae)
NM_028105	Adck1	1.78	0.00715	29.3	52.2	aarF domain containing kinase 1
NM_007405	Adcy6	2.25	0.033	35.3	79.5	adenylate cyclase 6
NM_009624	Adcy9	3.2	0.00446	8.31	26.6	adenylate cyclase 9
NM_013458	Add2	-9.55	0.00849	8.26	0.865	adducin 2 (beta)
NM_007408	Adfp	-2.72	0.0414	109.2	40.1	adipose differentiation related protein
NM_007409	Adh1	82.6	0.00107	0.604	50	alcohol dehydrogenase 1 (class I)
NM_009626	Adh7	3.21	0.0428	13.4	43.1	alcohol dehydrogenase 7 (class IV), mu or sigma polypeptide
NM_134079	Adk	-1.9	0.0164	43.3	22.8	adenosine kinase
NM_009627	Adm	10.8	0.0452	0.781	8.43	adrenomedullin
NM_007413	Adora2b	2.78	0.026	1.86	5.17	adenosine A2b receptor
NM_130863	Adrbk1	-3.95	0.00198	67.5	17.1	adrenergic receptor kinase, beta 1
NM_019822	Adrm1	-3.21	0.018	88.3	27.5	adhesion regulating molecule 1
NM_009634	Adsl	-2.79	0.0169	135.8	48.7	adenylosuccinate lyase
NM_007422	Adss	-2.98	0.00105	110.9	37.2	adenylosuccinate synthetase, non muscle
NM_009636	Aebp1	8.78	0.000614	18.7	164	AE binding protein 1
NM_178803	Aebp2	-2.27	0.0156	31.8	14	AE binding protein 2
NM_178803	Aebp2	-1.66	0.00143	28.5	17.1	AE binding protein 2
NM_010347	Aes	-2.72	0.00576	178.7	65.6	amino-terminal enhancer of split
NM_146102	Afap1l2	4.92	0.036	0.538	2.64	actin filament associated protein 1-like 2
NM_054070	Afg3l1	-2.2	0.0119	33.3	15.1	AFG3(ATPase family gene 3)-like 1 (yeast)
NM_026792	Agpat5	-2.55	0.0133	66.9	26.3	1-acylglycerol-3-phosphate O-acyltransferase 5 (lysophosphatidic acid acyltransferase, epsilon)
NM_018743	Agpat6	-2.05	0.00404	39.6	19.3	1-acylglycerol-3-phosphate O-acyltransferase 6 (lysophosphatidic acid acyltransferase, zeta)
NM_172666	Agps	-4.4	0.00264	14.3	3.24	alkylglycerone phosphate synthase
NM_021604	Agrn	2.23	0.0135	11.4	25.5	agrin
NM_026375	Ahctf1	-2.27	0.000117	128.8	56.8	AT hook containing transcription factor 1
NM_016661	Ahcy	-6.58	0.0163	686.5	104.4	S-adenosylhomocysteine hydrolase
NM_146155	Ahdc1	-1.72	0.00539	73.2	42.6	AT hook, DNA binding motif, containing 1
NM_009644	Ahrr	6.26	0.00096	9.88	61.9	aryl-hydrocarbon receptor repressor
NM_146036	Ahsa1	-2.24	0.0138	642	286.3	AHA1, activator of heat shock protein ATPase homolog 1 (yeast)
NM_199199	AI316787	-1.97	0.0401	196.5	99.9	transmembrane protein 199
NM_199146	AI451617	2.13	0.0116	0.42	0.895	expressed sequence AI451617
NM_178901	AI467606	-2.27	0.0237	21.1	9.29	expressed sequence AI467606
XM_358820	AI480653	1.91	0.0165	39.3	75.1	expressed sequence AI480653
NM_178926	AI662250	6.64	0.000196	3.95	26.3	expressed sequence AI662250
NM_177869	AI847670	-9.07	0.00433	6.04	0.666	expressed sequence AI847670
NM_012019	Aifm1	-2.46	0.0108	208.5	84.8	apoptosis-inducing factor, mitochondrion-associated 1
NM_021515	Ak1	1.26	0.0454	28.5	36	adenylate kinase 1
NM_031185	Akap12	-4.32	0.0117	31.1	7.18	A kinase (PRKA) anchor protein (gravin) 12
NM_009649	Akap2	1.68	0.0327	49.8	83.8	A kinase (PRKA) anchor protein 2
NM_019774	Akap8	-2.14	0.00244	23	10.8	A kinase (PRKA) anchor protein 8
NM_013777	Akr1c12	3.49	0.000647	5.68	19.8	aldo-keto reductase family 1, member C12
NM_020559	Alas1	1.5	0.00389	28.7	43.2	aminolevulinic acid synthase 1
NM_009655	Alcam	-2.9	0.000904	24.1	8.31	activated leukocyte cell adhesion molecule
NM_027406	Aldh1l1	4.51	0.0199	0.33	1.49	aldehyde dehydrogenase 1 family, member L1
NM_153543	Aldh1l2	-2.99	0.0295	2.93	0.977	aldehyde dehydrogenase 1 family, member L2
NM_007436	Aldh3a1	7.75	0.0228	5.94	46	aldehyde dehydrogenase family 3, subfamily A1
NM_026316	Aldh3b1	4.08	0.0132	13.6	55.5	aldehyde dehydrogenase 3 family, member B1
NM_134042	Aldh6a1	17.8	0.0016	6.86	122.3	aldehyde dehydrogenase family 6, subfamily A1
NM_026247	Alg13	-2.27	0.0417	8.84	3.89	asparagine-linked glycosylation 13 homolog (S. cerevisiae)
NM_019998	Alg2	1.91	0.0397	13.1	24.9	asparagine-linked glycosylation 2 homolog (yeast, alpha-1,3-mannosyltransferase)
NM_145939	Alg3	-3.83	0.00103	38.2	9.97	asparagine-linked glycosylation 3 homolog (yeast, alpha-1,3-mannosyltransferase)
NM_025442	Alg5	-2.67	0.0072	17.1	6.42	asparagine-linked glycosylation 5 homolog (yeast, dolichyl-phosphate beta-glucosyltransferase)
NM_133981	Alg9	-2.28	0.0285	18.8	8.25	asparagine-linked glycosylation 9 homolog (yeast, alpha 1,2 mannosyltransferase)
NM_175016	Alkbh2	-1.22	0.0482	22.9	18.7	alkB, alkylation repair homolog 2 (E. coli)
NM_172943	Alkbh5	-1.62	0.0478	32.8	20.3	alkB, alkylation repair homolog 5 (E. coli)
NM_198027	Alkbh6	1.64	0.0236	23.7	38.8	alkB, alkylation repair homolog 6 (E. coli)
NM_009663	Alox5ap	3.33	0.0378	10.7	35.6	arachidonate 5-lipoxygenase activating protein
NM_009661	Alox8	-2.12	0.0174	1.75	0.824	arachidonate 8-lipoxygenase
NM_028717	Als2	-4.03	0.0443	4.31	1.07	amyotrophic lateral sclerosis 2 (juvenile) homolog (human)
NM_007441	Alx3	-2.43	0.0159	1.35	0.554	aristaless-like homeobox 3
NM_009665	Amd1	-4.38	0.00244	621.4	142	S-adenosylmethionine decarboxylase 1
NM_009665	Amd1	-3.26	0.014	121.2	37.1	S-adenosylmethionine decarboxylase 1
NM_172935	Amdhd2	3.18	0.00831	15.1	48	amidohydrolase domain containing 2
NM_019764	Amotl2	6.25	0.00501	99.9	624.1	angiomotin-like 2
NM_007446	Amy1	5.43	0.0341	0.545	2.96	amylase 1, salivary
NM_181394	Anapc13	1.64	0.0253	52.1	85.7	anaphase promoting complex subunit 13
NM_021505	Anapc5	-2.26	0.000793	98.2	43.4	anaphase-promoting complex subunit 5
NM_009640	Angpt1	20	0.0444	1.71	34.2	angiopoietin 1
NM_011923	Angptl2	-3.11	0.0102	22	7.07	angiopoietin-like 2
NM_145154	Angptl6	3.85	0.0252	1.44	5.54	angiopoietin-like 6
NM_013468	Ankrd1	-3.92	0.00351	1066.5	272.3	ankyrin repeat domain 1 (cardiac muscle)
NM_020033	Ankrd2	8.16	0.0346	0.609	4.97	ankyrin repeat domain 2 (stretch responsive muscle)
NM_178263	Ankrd27	-3.44	0.0389	1.82	0.528	ankyrin repeat domain 27 (VPS9 domain)
NM_175134	Ankrd46	2.03	0.00154	90.4	183.6	ankyrin repeat domain 46
NM_019683	Ankrd49	-2.4	0.0288	24.5	10.2	ankyrin repeat domain 49
NM_175207	Ankrd9	-3.72	0.0485	6.35	1.71	ankyrin repeat domain 9
NM_028301	Anks3	1.74	0.0366	5.31	9.27	ankyrin repeat and sterile alpha motif domain containing 3
NM_028390	Anln	-51.1	0.0186	198.5	3.89	anillin, actin binding protein
NM_130889	Anp32b	-3.09	0.0121	925.8	300	acidic (leucine-rich) nuclear phosphoprotein 32 family, member B
NM_008486	Anpep	3.46	0.0025	4.13	14.3	alanyl (membrane) aminopeptidase
NM_133738	Antxr2	-1.53	0.0205	87.7	57.1	anthrax toxin receptor 2
NM_007585	Anxa2	-2.47	0.041	2404.6	973.7	annexin A2
NM_013470	Anxa3	-5.45	0.0175	293.1	53.8	annexin A3
NM_013471	Anxa4	-1.45	0.0373	108.9	75.3	annexin A4
NM_013472	Anxa6	-3.09	0.025	90.9	29.4	annexin A6
NM_009674	Anxa7	-2.19	0.00344	117.5	53.5	annexin A7
NM_013473	Anxa8	-9.83	0.047	53.9	5.48	annexin A8
NM_009675	Aoc3	121	0.012	1.52	183.9	amine oxidase, copper containing 3
NM_133872	Aof2	-1.73	0.00636	55.8	32.3	lysine (K)-specific demethylase 1
NM_009676	Aox1	38.8	0.00251	5.7	221	aldehyde oxidase 1
NM_023617	Aox3	17.2	0.00736	0.446	7.66	aldehyde oxidase 3
NM_009677	Ap1g1	-2.12	0.00901	12.7	5.97	adaptor protein complex AP-1, gamma 1 subunit
NM_194341	Ap1gbp1	-3.12	0.0307	3.04	0.973	AP1 gamma subunit binding protein 1
NM_007457	Ap1s1	-4.09	0.00276	131.5	32.2	adaptor protein complex AP-1, sigma 1
NM_026887	Ap1s2	-2.06	0.0491	20.1	9.79	adaptor-related protein complex 1, sigma 2 subunit
NM_007459	Ap2a2	-2.08	0.0115	17.5	8.42	adaptor protein complex AP-2, alpha 2 subunit
NM_027915	Ap2b1	-2.28	0.0262	13.2	5.79	adaptor-related protein complex 2, beta 1 subunit
NM_018829	Ap3m1	-3.57	0.0172	23.4	6.55	adaptor-related protein complex 3, mu 1 subunit
NM_018829	Ap3m1	-1.59	0.0132	50.6	31.9	adaptor-related protein complex 3, mu 1 subunit
NM_009684	Apaf1	-2.31	0.00323	7.06	3.06	apoptotic peptidase activating factor 1
NM_019456	Apbb1ip	4.13	0.0189	8.05	33.3	amyloid beta (A4) precursor protein-binding, family B, member 1 interacting protein
NM_146085	Apbb3	2.15	0.00799	13.1	28.2	amyloid beta (A4) precursor protein-binding, family B, member 3
NM_133237	Apcdd1	1.43	0.0318	22.3	32	adenomatosis polyposis coli down-regulated 1
NM_029943	Apex2	-4.52	0.00536	26.7	5.9	apurinic/apyrimidinic endonuclease 2
NM_177583	Aph1b	1.35	0.0347	20.9	28.2	anterior pharynx defective 1b homolog (C. elegans)
NM_027263	Apitd1	-19.4	0.000382	22	1.13	apoptosis-inducing, TAF9-like domain 1
NM_031159	Apobec1	7.33	0.00512	5.35	39.2	apolipoprotein B mRNA editing enzyme, catalytic polypeptide 1
NM_009694	Apobec2	2.19	0.0191	3.24	7.09	apolipoprotein B mRNA editing enzyme, catalytic polypeptide 2
NM_009696	Apoe	76.3	0.00271	1.85	141.1	apolipoprotein E
NM_007471	App	3.28	0.0229	75.3	247.1	amyloid beta (A4) precursor protein
NM_144931	Appbp1	-1.68	0.0377	49.2	29.2	NEDD8 activating enzyme E1 subunit 1
NM_025825	Appbp2	-2.01	0.0156	85.6	42.7	amyloid beta precursor protein (cytoplasmic tail) binding protein 2
NM_145220	Appl2	4.93	0.00747	4.61	22.7	adaptor protein, phosphotyrosine interaction, PH domain and leucine zipper containing 2
NM_009698	Aprt	-3.03	0.0115	220.1	72.5	adenine phosphoribosyl transferase
NM_009701	Aqp5	6.32	0.00115	101.9	644.7	aquaporin 5
NM_007475	Arbp	-1.55	0.00636	1185.7	763.4	ribosomal protein, large, P0
NM_019870	Ard1	-3.55	0.00135	115.4	32.5	ARD1 homolog A, N-acetyltransferase (S. cerevisiae)
NM_009704	Areg	-38.1	0.0396	77.1	2.02	amphiregulin
NM_007481	Arf6	-1.71	0.0147	109.8	64.1	ADP-ribosylation factor 6
NM_029702	Arfrp1	-2.21	0.0107	53.6	24.2	ADP-ribosylation factor related protein 1
NM_030113	Arhgap10	-3.2	0.0389	2.58	0.807	Rho GTPase activating protein 10
NM_153800	Arhgap22	-8.33	0.0238	178.7	21.5	Rho GTPase activating protein 22
NM_146161	Arhgap24	7.48	0.00709	3.98	29.8	Rho GTPase activating protein 24
NM_133715	Arhgap27	1.47	0.0397	0.359	0.529	Rho GTPase activating protein 27
NM_133796	Arhgdia	-2.5	0.0412	174.2	69.8	Rho GDP dissociation inhibitor (GDI) alpha
NM_007486	Arhgdib	3.16	0.0414	16	50.5	Rho, GDP dissociation inhibitor (GDI) beta
NM_172415	Arhgef10l	2.38	0.0104	4.48	10.7	Rho guanine nucleotide exchange factor (GEF) 10-like
NM_152801	Arhgef6	8.53	0.0115	0.329	2.81	Rac/Cdc42 guanine nucleotide exchange factor (GEF) 6
NM_177305	Arl4c	-13.7	0.00142	57.9	4.22	ADP-ribosylation factor-like 4C
NM_025404	Arl4d	2.53	0.01	5.16	13.1	ADP-ribosylation factor-like 4D
NM_019419	Arl6ip1	-2.66	0.0316	289.7	109.1	ADP-ribosylation factor-like 6 interacting protein 1
NM_178050	Arl6ip2	-2.09	0.0483	40.1	19.2	atlastin GTPase 2
NM_144509	Arl6ip4	-1.64	0.0355	143.3	87.2	ADP-ribosylation factor-like 6 interacting protein 4
NM_026011	Arl8b	-1.64	0.0404	33	20.1	ADP-ribosylation factor-like 8B
NM_028840	Armc1	-1.75	0.0467	71.5	40.9	armadillo repeat containing 1
NM_028840	Armc1	-1.68	0.00186	78	46.4	armadillo repeat containing 1
NM_028768	Armc8	-1.79	0.00281	12.8	7.12	armadillo repeat containing 8
NM_026139	Armcx2	-1.72	0.00597	73.7	42.9	armadillo repeat containing, X-linked 2
NM_029103	Armet	-3.08	0.00287	112.6	36.5	mesencephalic astrocyte-derived neurotrophic factor
NM_007488	Arnt2	-4.41	0.0461	9.52	2.16	aryl hydrocarbon receptor nuclear translocator 2
NM_007489	Arntl	-2.19	0.0111	20.2	9.21	aryl hydrocarbon receptor nuclear translocator-like
NM_019824	Arpc3	-1.72	0.0396	168.5	98	actin related protein 2/3 complex, subunit 3
NM_026552	Arpc4	-2.76	0.0154	101	36.6	actin related protein 2/3 complex, subunit 4
NM_026369	Arpc5	-2.26	0.0125	214.7	94.9	actin related protein 2/3 complex, subunit 5
NM_028809	Arpc5l	-1.98	0.0456	66.2	33.4	actin related protein 2/3 complex, subunit 5-like
NM_021548	Arpp19	-2.56	0.0238	35.9	14	cAMP-regulated phosphoprotein 19
NM_145429	Arrb2	-3.29	0.0033	5.56	1.69	arrestin, beta 2
NM_178408	Arrdc1	-1.82	0.0331	7.55	4.14	arrestin domain containing 1
NM_027560	Arrdc2	2.34	0.0245	4.47	10.5	arrestin domain containing 2
NM_009713	Arsa	3.8	0.0174	15.9	60.4	arylsulfatase A
NM_027923	Arsb	2.91	0.0365	21.9	63.8	arylsulfatase B
NM_173451	Arsj	2.63	0.00394	47.5	125.2	arylsulfatase J
NM_181728	Art3	-4.33	0.025	2.32	0.534	ADP-ribosyltransferase 3
NM_019734	Asah1	1.74	0.0444	176.2	306.2	N-acylsphingosine amidohydrolase 1
NM_080847	Asb15	-2.5	0.0437	51.8	20.7	ankyrin repeat and SOCS box-containing 15
NM_029569	Asb5	-3.13	0.00742	352.6	112.7	ankyrin repeat and SOCs box-containing 5
NM_133346	Asb6	-1.58	0.0101	160.8	101.9	ankyrin repeat and SOCS box-containing 6
NM_133768	Asl	-1.41	0.0106	43	30.5	argininosuccinate lyase
NM_019652	Asna1	-1.31	0.0262	155	118.7	arsA arsenite transporter, ATP-binding, homolog 1 (bacterial)
NM_012055	Asns	-1.62	0.0345	200.4	123.4	asparagine synthetase
NM_133728	Asnsd1	-1.82	0.028	72.4	39.7	asparagine synthetase domain containing 1
NM_133723	Asph	-3.35	0.0117	7.25	2.16	aspartate-beta-hydroxylase
NM_009791	Aspm	-45.6	0.022	27.6	0.605	asp (abnormal spindle)-like, microcephaly associated (Drosophila)
NM_007494	Ass1	3.29	0.0428	36.4	119.8	argininosuccinate synthetase 1
NM_026487	Atad1	-1.68	0.00207	49	29.2	ATPase family, AAA domain containing 1
NM_153199	Atad2	-16.4	0.0226	33.9	2.07	ATPase family, AAA domain containing 2
NM_179203	Atad3a	-2.83	0.0382	29	10.3	ATPase family, AAA domain containing 3A
NM_009715	Atf2	-5.28	0.0296	9.73	1.84	activating transcription factor 2
NM_007498	Atf3	-3.47	0.0359	38.6	11.1	activating transcription factor 3
NM_030693	Atf5	4.77	0.00459	140.2	669.6	activating transcription factor 5
NM_025770	Atg10	2.06	0.0045	7.69	15.8	autophagy-related 10 (yeast)
NM_053069	Atg5	-2.59	0.00182	28.8	11.1	autophagy-related 5 (yeast)
NM_001002897	Atg9b	-11.4	0.00292	9.99	0.877	ATG9 autophagy related 9 homolog B (S. cerevisiae)
NM_145387	Athl1	2.5	0.0153	14.5	36.3	ATH1, acid trehalase-like 1 (yeast)
NM_026195	Atic	-3.19	0.0365	274	86	5-aminoimidazole-4-carboxamide ribonucleotide formyltransferase/IMP cyclohydrolase
NM_007499	Atm	-1.28	0.00481	37.6	29.2	ataxia telangiectasia mutated homolog (human)
NM_153778	Atoh8	12.8	0.03	1.16	14.8	atonal homolog 8 (Drosophila)
NM_153389	Atp10d	-1.99	0.0274	3.24	1.62	ATPase, class V, type 10D
NM_015804	Atp11a	-1.9	0.0146	4.54	2.38	ATPase, class VI, type 11A
NM_144921	Atp1a3	-8.55	0.044	5.34	0.624	ATPase, Na+/K+ transporting, alpha 3 polypeptide
NM_009721	Atp1b1	1.24	0.0199	20	24.9	ATPase, Na+/K+ transporting, beta 1 polypeptide
NM_007504	Atp2a1	10.3	0.006	0.456	4.69	ATPase, Ca++ transporting, cardiac muscle, fast twitch 1
NM_175025	Atp2c1	-2.09	0.0235	4.48	2.15	ATPase, Ca++-sequestering
NM_016774	Atp5b	-1.92	0.0304	1719.7	894.6	ATP synthase, H+ transporting mitochondrial F1 complex, beta subunit
NM_020615	Atp5c1	-2.3	0.011	234.9	102.2	ATP synthase, H+ transporting, mitochondrial F1 complex, gamma polypeptide 1
NM_025313	Atp5d	-2.39	0.0119	410.1	171.9	ATP synthase, H+ transporting, mitochondrial F1 complex, delta subunit
NM_009725	Atp5f1	-2.08	0.047	467.5	224.9	ATP synthase, H+ transporting, mitochondrial F0 complex, subunit b, isoform 1
NM_007506	Atp5g1	-2.44	0.00344	554.6	227.6	ATP synthase, H+ transporting, mitochondrial F0 complex, subunit c (subunit 9), isoform 1
NM_175015	Atp5g3	-2.81	0.0144	680	241.8	ATP synthase, H+ transporting, mitochondrial F0 complex, subunit c (subunit 9), isoform 3
NM_138597	Atp5o	-2.21	0.00564	239.9	108.6	ATP synthase, H+ transporting, mitochondrial F1 complex, O subunit
NM_027439	Atp6ap2	-1.93	0.0182	47.6	24.7	ATPase, H+ transporting, lysosomal accessory protein 2
NM_025272	Atp6v0e	-1.45	0.0393	311.1	214.9	ATPase, H+ transporting, lysosomal V0 subunit E
NM_025494	Atp6v1c1	-1.59	0.00362	151.8	95.6	ATPase, H+ transporting, lysosomal V1 subunit C1
NM_133699	Atp6v1c2	-1.99	0.0495	654.3	329.2	ATPase, H+ transporting, lysosomal V1 subunit C2
NM_024173	Atp6v1g1	-2.08	0.0187	298.8	143.5	ATPase, H+ transporting, lysosomal V1 subunit G1
NM_133826	Atp6v1h	-1.61	0.00924	21	13.1	ATPase, H+ transporting, lysosomal V1 subunit H
NM_001001488	Atp8b1	2.86	0.0475	0.474	1.36	ATPase, class I, type 8B, member 1
NM_181040	Atpaf1	-1.26	0.0486	42.5	33.8	ATP synthase mitochondrial F1 complex assembly factor 1
NM_145427	Atpaf2	-2.56	0.00929	28.7	11.2	ATP synthase mitochondrial F1 complex assembly factor 2
NM_025675	Atpbd4	-2.14	0.00676	16.2	7.59	ATP binding domain 4
NM_007512	Atpif1	-1.36	0.0253	434.3	320.1	ATPase inhibitory factor 1
NM_181415	Atrnl1	2.23	0.0268	8.68	19.3	attractin like 1
NM_144930	AU018778	2.17	0.0446	0.853	1.85	expressed sequence AU018778
NM_175003	AU040829	-2.79	0.00748	15.2	5.44	expressed sequence AU040829
NM_011497	Aurka	-69.1	0.00498	214.7	3.11	aurora kinase A
NM_145425	AV249152	3.57	0.0168	4.54	16.2	expressed sequence AV249152
NM_028844	Aven	-4.05	0.0186	29.4	7.26	apoptosis, caspase activation inhibitor
NM_027106	Avpi1	-1.9	0.0259	285.1	150.4	arginine vasopressin-induced 1
NM_134096	AW049604	-14.1	0.025	68.1	4.82	family with sequence similarity 19, member A5
NM_145986	AW544981	-2.4	0.0286	1.28	0.534	family with sequence similarity 83, member F
NM_009465	Axl	-1.58	0.00697	497.2	314.7	AXL receptor tyrosine kinase
NM_145376	Aytl2	-2.79	0.0221	97.9	35.1	lysophosphatidylcholine acyltransferase 1
NM_009734	Azi1	1.48	0.0335	17.3	25.6	5-azacytidine induced gene 1
NM_018745	Azin1	-5.86	0.0234	55.1	9.4	antizyme inhibitor 1
NM_177235	B230209C24Rik	-1.3	0.0359	19.2	14.8	BEN domain containing 6
NM_133898	B230342M21Rik	24.8	0.0478	0.409	10.1	NEDD4 binding protein 2-like 1
NM_020283	B3galt1	-1.72	0.0185	0.654	0.379	UDP-Gal:betaGlcNAc beta 1,3-galactosyltransferase, polypeptide 1
NM_017377	B4galt2	-4.31	0.0025	2.71	0.629	UDP-Gal:betaGlcNAc beta 1,4- galactosyltransferase, polypeptide 2
NM_019737	B4galt6	-2.94	0.0105	17.8	6.07	UDP-Gal:betaGlcNAc beta 1,4-galactosyltransferase, polypeptide 6
NM_175327	B630019K06Rik	2.84	0.0224	7.48	21.2	RIKEN cDNA B630019K06 gene
NM_153539	B830045N13Rik	8.38	0.0278	14.8	123.7	family with sequence similarity 5, member C
NM_178764	B930006L02Rik	2.67	0.029	33.4	89.4	family with sequence similarity 168, member A
NM_013717	B9d1	1.23	0.00254	17.5	21.6	B9 protein domain 1
NM_080640	Baalc	-2.71	0.0189	4.15	1.53	brain and acute leukemia, cytoplasmic
NM_009736	Bag1	-2.04	0.00499	148.3	72.6	BCL2-associated athanogene 1
NM_011793	Banf1	-3.69	0.00145	158.3	42.9	barrier to autointegration factor 1
NM_007526	Barx1	-1.96	0.044	5.34	2.72	BarH-like homeobox 1
NM_019693	Bat1a	-1.63	0.0103	320.9	196.6	HLA-B-associated transcript 1A
NM_026116	Bbs2	4.76	0.0387	10.9	51.8	Bardet-Biedl syndrome 2 (human)
NM_175325	Bbs4	1.51	0.00874	3.44	5.2	Bardet-Biedl syndrome 4 (human)
NM_024472	BC002216	-1.41	0.0367	31.9	22.7	glycolipid transfer protein domain containing 1
NM_030252	BC003266	-1.34	0.0493	41.6	30.9	cDNA sequence BC003266
NM_030565	BC004044	2.02	0.00368	120.4	243.7	family with sequence similarity 20, member C
NM_174992	BC004728	-3.14	0.021	29	9.25	cDNA sequence BC004728
NM_181681	BC005764	2.93	0.0101	2.75	8.08	cDNA sequence BC005764
NM_145410	BC008155	1.88	0.00801	37.7	70.8	family with sequence similarity 173, member A
NM_178577	BC010787	5.21	0.0121	14.8	77.1	transmembrane protein 205
NM_146174	BC011487	4.14	0.017	1.4	5.8	family with sequence similarity 115, member C
NM_145418	BC013529	2.42	0.0251	56.3	136.4	cDNA sequence BC013529
NM_145590	BC017158	1.29	0.0448	16.9	21.8	cDNA sequence BC017158
NM_153807	BC018371	6.61	0.00313	2.9	19.1	acyl-CoA synthetase family member 2
NM_144861	BC021395	-1.81	0.00831	4.94	2.73	regulation of nuclear pre-mRNA domain containing 1A
NM_144932	BC021611	3.27	0.0263	3.76	12.3	acyl-CoA synthetase family member 3
NM_177632	BC022623	7.48	0.00502	2.35	17.6	family with sequence similarity 43, member A
NM_146159	BC023882	-5.8	0.00146	43.4	7.49	cDNA sequence BC023882
NM_175002	BC025076	1.29	0.00299	12.4	16	membrane magnesium transporter 2
NM_146219	BC025816	2.86	0.0293	3.49	9.98	kelch-like 36 (Drosophila)
NM_153782	BC029169	9.48	0.00313	5.13	48.6	family with sequence similarity 20, member A
NM_173732	BC030440	-13	0.0252	4.79	0.369	transmembrane protein 194
NM_153544	BC030867	-4.06	0.0239	26.9	6.61	cDNA sequence BC030867
NM_001001181	BC031181	1.25	0.00349	85.1	106	cDNA sequence BC031181
NM_153584	BC031353	3.44	0.0361	0.688	2.36	cDNA sequence BC031353
NM_146249	BC031441	1.88	0.000829	6.84	12.9	cDNA sequence BC031441
NM_153407	BC035295	-1.28	0.0238	24.3	19	cysteine-serine-rich nuclear protein 2
NM_153535	BC035537	-2.41	0.0135	52.4	21.8	family with sequence similarity 149, member A
NM_177768	BC038156	1.85	0.0265	1.83	3.39	cDNA sequence BC038156
NM_177673	BC046331	-1.52	0.043	4.93	3.24	cDNA sequence BC046331
NM_198861	BC046404	2.63	0.0152	6.8	17.9	cDNA sequence BC046404
NM_207161	BC048355	-10.1	0.0288	47.5	4.71	cDNA sequence BC048355
NM_001001185	BC048507	-3.09	0.00778	227.1	73.4	cDNA sequence BC048507
NM_173395	BC056923	-13.4	0.0051	86.7	6.47	family with sequence similarity 132, member B
NM_172502	BC057552	-1.51	0.0399	68.7	45.6	cDNA sequence BC057552
NM_173033	BC057893	-2.39	0.0218	3.16	1.32	cDNA sequence BC057893
NM_198170	BC059842	1.4	0.0314	26.4	36.9	cDNA sequence BC059842
NM_177700	BC060631	-3.66	0.00833	3.2	0.875	ATM interactor
NM_198625	BC060632	6.07	0.000731	2.58	15.6	metastasis suppressor 1-like
NM_173375	BC064033	4.02	0.0454	0.552	2.22	cDNA sequence BC064033
NM_009954	Bcar1	-1.36	0.0106	79.4	58.4	breast cancer anti-estrogen resistance 1
NM_007532	Bcat1	-8.64	0.00134	34.3	3.97	branched chain aminotransferase 1, cytosolic
NM_025392	Bccip	-2.89	0.0469	46.4	16.1	BRCA2 and CDKN1A interacting protein
NM_029236	Bcdin3d	-2.26	0.0223	14.9	6.61	BCDIN3 domain containing
NM_007533	Bckdha	2.99	0.000141	18.6	55.7	branched chain ketoacid dehydrogenase E1, alpha polypeptide
NM_009740	Bcl10	-1.48	0.0134	81.4	55	B-cell leukemia/lymphoma 10
NM_009741	Bcl2	-4.38	0.0103	3.18	0.726	B-cell leukemia/lymphoma 2
NM_009743	Bcl2l1	1.94	0.00326	69.9	135.8	BCL2-like 1
NM_153516	Bcl2l13	-2.76	0.0126	27.3	9.89	BCL2-like 13 (apoptosis facilitator)
NM_029850	Bcl7a	-1.6	0.0438	20.5	12.8	B-cell CLL/lymphoma 7A
NM_009746	Bcl7c	-2.66	0.0133	66.6	25	B-cell CLL/lymphoma 7C
NM_175044	Bcor	-2.13	0.0319	9.84	4.62	BCL6 interacting corepressor
NM_009749	Bex2	-3.05	0.000833	0.96	0.315	brain expressed X-linked 2
NM_007542	Bgn	5.58	0.00889	36.7	204.7	biglycan
NM_198161	Bhlhb9	1.81	0.0122	7.72	14	basic helix-loop-helix domain containing, class B9
NM_009753	Bicd1	-6.61	0.0372	2.02	0.306	bicaudal D homolog 1 (Drosophila)
NM_007544	Bid	-3	0.00156	76.1	25.4	BH3 interacting domain death agonist
NM_007465	Birc2	2.6	0.0068	6.47	16.8	baculoviral IAP repeat-containing 2
NM_001012272	Birc5	-131	0.0478	340.1	2.59	baculoviral IAP repeat-containing 5
NM_016916	Blcap	-2.32	0.0254	7.55	3.25	bladder cancer associated protein homolog (human)
NM_008528	Blnk	-24.7	0.000831	119.5	4.84	B-cell linker
NM_026678	Blvra	-3.39	0.0311	36.8	10.8	biliverdin reductase A
NM_144923	Blvrb	1.62	0.0102	33.6	54.4	biliverdin reductase B (flavin reductase (NADPH))
NM_007554	Bmp4	24.1	0.0261	1.3	31.3	bone morphogenetic protein 4
NM_028472	Bmper	8.32	0.000711	5.05	42.1	BMP-binding endothelial regulator
NM_023326	Bmyc	-2.25	0.0336	75.9	33.7	brain expressed myelocytomatosis oncogene
NM_172149	Bnip1	-2.22	0.0222	31	14	BCL2/adenovirus E1B interacting protein 1
NM_001008238	Bnip2	-1.93	0.0077	66.5	34.4	BCL2/adenovirus E1B interacting protein 2
NM_009760	Bnip3	-1.56	0.00429	72.1	46.3	BCL2/adenovirus E1B interacting protein 3
NM_009761	Bnip3l	-2.4	0.00784	23.8	9.94	BCL2/adenovirus E1B interacting protein 3-like
NM_172506	Boc	5.33	0.0283	4.91	26.2	biregional cell adhesion molecule-related/down-regulated by oncogenes (Cdon) binding protein
NM_016778	Bok	-4.64	0.0209	77	16.6	BCL2-related ovarian killer protein
NM_175103	Bola2	-2.64	0.0232	57.3	21.7	bolA-like 2 (E. coli)
NM_013481	Bop1	-3.43	0.0383	595.7	173.8	block of proliferation 1
NM_011794	Bpnt1	-3.38	0.0076	21.6	6.4	bisphosphate 3'-nucleotidase 1
NM_009764	Brca1	-4.56	0.0168	3.01	0.66	breast cancer 1
NM_010238	Brd2	1.2	0.00196	112	134.4	bromodomain containing 2
NM_134155	Brms1	-2.74	0.00234	50.3	18.3	breast cancer metastasis-suppressor 1
NM_030178	Brpf1	-1.83	0.0104	23.5	12.9	bromodomain and PHD finger containing, 1
NM_198095	Bst2	1.68	0.00251	2.92	4.92	bone marrow stromal cell antigen 2
NM_133700	Btbd10	-1.6	0.012	30	18.8	BTB (POZ) domain containing 10
NM_007570	Btg2	10.7	0.0106	29	310.8	B-cell translocation gene 2, anti-proliferative
NM_009772	Bub1	-126	0.0308	176.8	1.4	budding uninhibited by benzimidazoles 1 homolog (S. cerevisiae)
NM_001008705	Bud31	-3.19	0.0222	139.2	43.7	BUD31 homolog (yeast)
NM_024285	Bves	-2.4	0.0117	139.7	58.3	blood vessel epicardial substance
NM_023323	Bxdc1	2.03	0.0412	0.53	1.08	brix domain containing 1
NM_026396	Bxdc2	-3.41	0.00598	256.4	75.3	brix domain containing 2
NM_016859	Bysl	-5.01	0.0378	60.5	12.1	bystin-like
NM_025824	Bzw1	-6.4	0.00362	155	24.2	basic leucine zipper and W2 domains 1
NM_025840	Bzw2	-5.06	0.0298	160.9	31.8	basic leucine zipper and W2 domains 2
NM_176828	C030006K11Rik	2.05	0.00977	19	38.9	RIKEN cDNA C030006K11 gene
NM_145472	C030006K11Rik	1.96	0.0497	6.52	12.8	RIKEN cDNA C030006K11 gene
NM_172991	C030048B08Rik	-1.69	0.00168	5.61	3.32	RIKEN cDNA C030048B08 gene
NM_177110	C130023O10Rik	-2.05	0.0435	1.48	0.721	RIKEN cDNA C130023O10 gene
NM_009777	C1qb	-1.71	0.0498	0.743	0.435	complement component 1, q subcomponent, beta polypeptide
NM_007573	C1qbp	-4.59	0.0193	337.2	73.5	complement component 1, q subcomponent binding protein
NM_026125	C1qdc2	2.94	0.00557	8.59	25.2	family with sequence similarity 132, member A
NM_019959	C1qtnf1	30.9	0.00169	0.199	6.15	C1q and tumor necrosis factor related protein 1
NM_030888	C1qtnf3	5.03	0.000209	6.37	32	C1q and tumor necrosis factor related protein 3
NM_028331	C1qtnf6	2.52	0.0319	72.8	183.5	C1q and tumor necrosis factor related protein 6
NM_023143	C1r	191.5	0.000168	1.91	365.5	complement component 1, r subcomponent
NM_023143	C1r	132.8	0.0126	0.353	46.9	complement component 1, r subcomponent
NM_181344	C1rl	6.44	0.00278	2.32	14.9	complement component 1, r subcomponent-like
NM_178643	C230052I12Rik	-3.92	0.0158	68.5	17.5	RIKEN cDNA C230052I12 gene
NM_172725	C330006K01Rik	1.52	0.032	4.88	7.45	RIKEN cDNA C330006K01 gene
NM_145974	C330016O10Rik	-2.43	0.00295	6.49	2.67	RIKEN cDNA C330016O10 gene
NM_172722	C330023M02Rik	-4.07	0.00835	32.5	7.99	RIKEN cDNA C330023M02 gene
NM_172722	C330023M02Rik	-2.63	0.0422	306.8	116.5	RIKEN cDNA C330023M02 gene
NM_172616	C330027C09Rik	-47.9	0.00132	106.7	2.23	RIKEN cDNA C330027C09 gene
NM_178879	C76566	4.42	0.0177	11.8	52.3	UDP-GlcNAc:betaGal beta-1,3-N-acetylglucosaminyltransferase 9
NM_011274	C80913	-1.41	0.0402	31.1	22	expressed sequence C80913
NM_133781	Cab39	-1.78	0.0133	20.6	11.5	calcium binding protein 39
NM_026908	Cab39l	-2.96	0.0422	43.3	14.6	calcium binding protein 39-like
NM_007578	Cacna1a	4.13	0.0375	0.29	1.2	calcium channel, voltage-dependent, P/Q type, alpha 1A subunit
NM_009785	Cacna2d3	1.61	0.015	0.594	0.959	calcium channel, voltage-dependent, alpha2/delta subunit 3
NM_153112	Cadm4	-5.73	0.00358	24	4.18	cell adhesion molecule 4
NM_026192	Calcoco1	5.48	0.0242	6.33	34.7	calcium binding and coiled coil domain 1
NM_145575	Cald1	2.91	0.00827	68.7	199.8	caldesmon 1
NM_009790	Calm1	-1.96	0.0113	1361.5	695.5	calmodulin 1
NM_009790	Calm1	1.25	0.0307	105.1	131.6	calmodulin 1
NM_007590	Calm3	-2.11	0.0186	198	94.1	calmodulin 3
NM_138304	Calml4	25.3	0.00327	0.364	9.22	calmodulin-like 4
NM_007591	Calr	-1.86	0.00345	87.2	46.8	calreticulin
NM_007594	Calu	-1.44	0.0218	179.3	124.7	calumenin
NM_145358	Camkk2	1.41	0.0237	70.3	99.2	calcium/calmodulin-dependent protein kinase kinase 2, beta
NM_007596	Caml	-1.43	0.0111	93.8	65.4	calcium modulating ligand
NM_007598	Cap1	-2.75	0.0418	351.9	127.9	CAP, adenylate cyclase-associated protein 1 (yeast)
NM_007599	Capg	-3.83	0.0034	552.4	144.1	capping protein (actin filament), gelsolin-like
NM_011796	Capn10	-2.29	0.0288	5.44	2.38	calpain 10
NM_009794	Capn2	-2.8	0.0178	259.5	92.6	calpain 2
NM_007601	Capn3	9.07	0.00264	3.29	29.8	calpain 3
NM_007603	Capn6	7.31	0.0383	0.495	3.62	calpain 6
NM_009795	Capns1	-1.87	0.0164	421.8	226.2	calpain, small subunit 1
NM_016739	Caprin1	-2.64	0.0446	296.6	112.3	cell cycle associated protein 1
NM_009797	Capza1	-1.84	0.00296	368.8	200.6	capping protein (actin filament) muscle Z-line, alpha 1
NM_007604	Capza2	-1.93	0.0358	176.7	91.4	capping protein (actin filament) muscle Z-line, alpha 2
NM_009800	Car11	9.87	0.0097	1.91	18.9	carbonic anhydrase 11
NM_007606	Car3	27.7	0.00531	4.81	133.4	carbonic anhydrase 3
NM_139150	Carf	1.83	0.0131	1.08	1.99	calcium response factor
NM_025821	Carhsp1	-3.95	0.000205	133.8	33.9	calcium regulated heat stable protein 1
NM_021531	Carm1	-1.46	0.00154	68	46.7	coactivator-associated arginine methyltransferase 1
NM_013742	Cars	-2.53	0.00692	38.2	15.1	cysteinyl-tRNA synthetase
NM_009807	Casp1	12.5	0.0206	0.497	6.22	caspase 1
NM_009810	Casp3	-3.64	0.0101	29.9	8.23	caspase 3
NM_011997	Casp8ap2	-3.43	0.0308	14.8	4.3	caspase 8 associated protein 2
NM_016900	Cav2	-2.02	0.00743	22.5	11.1	caveolin 2
NM_009824	Cbfa2t3h	13	0.0317	0.356	4.63	core-binding factor, runt domain, alpha subunit 2, translocated to, 3 (human)
NM_022309	Cbfb	-2.59	0.0131	38.9	15	core binding factor beta
NM_007621	Cbr2	8.03	0.0218	14.3	114.9	carbonyl reductase 2
NM_173047	Cbr3	1.67	0.00846	79.5	132.7	carbonyl reductase 3
NM_146097	Cbwd1	-2.61	0.0229	49.4	18.9	COBW domain containing 1
NM_178793	Ccbe1	-5.45	0.0188	2.07	0.379	collagen and calcium binding EGF domains 1
NM_029339	Ccdc101	-3.39	0.0117	14.2	4.18	coiled-coil domain containing 101
NM_026964	Ccdc124	-1.88	0.014	125.2	66.6	coiled-coil domain containing 124
NM_024260	Ccdc132	-1.51	0.0204	14.2	9.39	coiled-coil domain containing 132
NM_172428	Ccdc134	-2.02	0.0367	40.2	19.9	coiled-coil domain containing 134
NM_144527	Ccdc21	-1.9	0.0167	7.25	3.81	coiled-coil domain containing 21
NM_138603	Ccdc22	-2.01	0.0469	69.3	34.5	coiled-coil domain containing 22
NM_145944	Ccdc25	-2.47	0.0107	9.89	4.01	coiled-coil domain containing 25
NM_025455	Ccdc28b	1.67	0.011	7.98	13.3	coiled coil domain containing 28B
NM_026613	Ccdc34	-3.6	0.00738	56	15.6	coiled-coil domain containing 34
NM_173775	Ccdc37	2.9	0.00619	0.499	1.45	coiled-coil domain containing 37
NM_029852	Ccdc41	-3.4	0.00647	40.7	12	coiled-coil domain containing 41
NM_025918	Ccdc43	-3.54	0.00283	64.6	18.3	coiled-coil domain containing 43
NM_026070	Ccdc53	2.39	0.025	3.43	8.19	coiled-coil domain containing 53
NM_153518	Ccdc65	3.81	0.0327	0.592	2.25	coiled-coil domain containing 65
NM_177111	Ccdc66	-1.77	0.0304	1.14	0.645	coiled-coil domain containing 66
NM_177600	Ccdc73	-8	0.0405	3.68	0.46	coiled-coil domain containing 73
NM_026439	Ccdc80	2.49	0.00251	17.8	44.2	coiled-coil domain containing 80
NM_023731	Ccdc86	-2.86	0.0399	21.9	7.67	coiled-coil domain containing 86
NM_176841	Ccdc88a	-1.22	0.0392	20.6	16.9	coiled coil domain containing 88A
NM_025515	Ccdc90b	2.05	0.0339	62.3	127.7	coiled-coil domain containing 90B
NM_172405	Ccdc98	-1.98	0.0189	14.2	7.19	family with sequence similarity 175, member A
NM_027411	Ccdc99	-10.8	0.00285	9.58	0.889	coiled-coil domain containing 99
NM_146248	Cchcr1	-3.24	0.00871	69.5	21.4	coiled-coil alpha-helical rod protein 1
NM_011330	Ccl11	11.9	0.0267	0.581	6.92	chemokine (C-C motif) ligand 11
NM_013654	Ccl7	2.93	0.0268	25.9	75.9	chemokine (C-C motif) ligand 7
NM_146014	Ccm2	-2.55	0.0219	72.8	28.6	cerebral cavernous malformation 2 homolog (human)
NM_009828	Ccna2	-164	0.0218	243	1.49	cyclin A2
NM_007630	Ccnb2	-39.6	0.00442	101.7	2.56	cyclin B2
NM_016746	Ccnc	-3.19	0.0317	27.5	8.62	cyclin C
NM_007631	Ccnd1	-2.74	0.00129	406	148	cyclin D1
NM_009829	Ccnd2	-2.87	0.0179	36.5	12.7	cyclin D2
NM_007632	Ccnd3	-2.1	0.000343	24.8	11.8	cyclin D3
NM_010761	Ccndbp1	1.83	0.0182	30.7	56.1	cyclin D-type binding-protein 1
NM_007633	Ccne1	-15.9	0.0144	68.3	4.28	cyclin E1
NM_007634	Ccnf	-22.5	0.00534	15.3	0.68	cyclin F
NM_207678	Ccnl2	1.31	0.00463	114.1	149.7	cyclin L2
NM_009917	Ccr5	-1.99	0.0228	1.47	0.738	chemokine (C-C motif) receptor 5
NM_145700	Ccrl1	6.81	0.00835	0.741	5.05	chemokine (C-C motif) receptor-like 1
NM_009836	Cct3	-2.47	0.0389	1323.9	535.3	chaperonin containing Tcp1, subunit 3 (gamma)
NM_009837	Cct4	-2.26	0.00912	438.1	194	chaperonin containing Tcp1, subunit 4 (delta)
NM_007637	Cct5	-2.35	0.00425	1465.6	622.8	chaperonin containing Tcp1, subunit 5 (epsilon)
NM_009838	Cct6a	-2.46	0.031	1174.1	478.1	chaperonin containing Tcp1, subunit 6a (zeta)
NM_007638	Cct7	-4.05	0.00595	570.7	140.8	chaperonin containing Tcp1, subunit 7 (eta)
NM_009840	Cct8	-3.42	0.00526	481.4	140.6	chaperonin containing Tcp1, subunit 8 (theta)
NM_009841	Cd14	-1.5	0.0143	8.54	5.69	CD14 antigen
NM_013486	Cd2	-1.48	0.00223	8.56	5.79	CD2 antigen
NM_178687	Cd226	-2.02	0.0494	1.26	0.626	CD226 antigen
NM_009847	Cd2ap	-1.41	0.0264	7.77	5.52	CD2-associated protein
NM_027353	Cd2bp2	-2.16	0.0111	20.5	9.52	CD2 antigen (cytoplasmic tail) binding protein 2
NM_027353	Cd2bp2	-1.99	0.0263	9.8	4.93	CD2 antigen (cytoplasmic tail) binding protein 2
NM_025422	Cd302	6.22	0.00651	4.47	27.8	CD302 antigen
NM_007648	Cd3e	-2.21	0.027	0.871	0.393	CD3 antigen, epsilon polypeptide
NM_145822	Cd3eap	-3.57	0.0268	45.5	12.7	CD3E antigen, epsilon polypeptide associated protein
NM_009851	Cd44	-14.4	0.000125	281.4	19.5	CD44 antigen
NM_007652	Cd59a	6.04	0.00418	5.54	33.5	CD59a antigen
NM_009855	Cd80	-2.84	0.0193	27.9	9.85	CD80 antigen
NM_011925	Cd97	-2.27	0.00321	97.3	42.8	CD97 antigen
NM_028176	Cda	-7.02	0.0139	62.3	8.88	cytidine deaminase
NM_027276	Cdc16	1.42	0.0366	68.5	97.1	CDC16 cell division cycle 16 homolog (S. cerevisiae)
NM_023223	Cdc20	-57	0.000233	418.3	7.34	cell division cycle 20 homolog (S. cerevisiae)
NM_007658	Cdc25a	-4.11	0.00688	68.3	16.6	cell division cycle 25 homolog A (S. pombe)
NM_023117	Cdc25b	-6.66	0.0196	112.2	16.9	cell division cycle 25 homolog B (S. pombe)
NM_177613	Cdc34	-3.14	0.0138	373.7	119.2	cell division cycle 34 homolog (S. cerevisiae)
NM_009861	Cdc42	-2.11	0.0349	146.5	69.4	cell division cycle 42 homolog (S. cerevisiae)
NM_183016	Cdc42bpb	-1.75	0.05	11.8	6.76	CDC42 binding protein kinase beta
NM_178626	Cdc42se2	-1.93	0.0158	24.5	12.7	CDC42 small effector 2
NM_009862	Cdc45l	-15.6	0.00992	58.2	3.74	cell division cycle 45 homolog (S. cerevisiae)-like
NM_009863	Cdc7	-8.31	0.00192	5.68	0.684	cell division cycle 7 (S. cerevisiae)
NM_145991	Cdc73	-2.86	0.00234	29.1	10.2	cell division cycle 73, Paf1/RNA polymerase II complex component, homolog (S. cerevisiae)
NM_013538	Cdca3	-62.7	0.0208	37.5	0.597	cell division cycle associated 3
NM_028023	Cdca4	-3.75	0.0294	54.6	14.6	cell division cycle associated 4
NM_026410	Cdca5	-50.9	0.000532	19.6	0.384	cell division cycle associated 5
NM_025866	Cdca7	-8.14	0.00238	42.4	5.21	cell division cycle associated 7
NM_146040	Cdca7l	-2.87	0.0242	57.4	20	cell division cycle associated 7 like
NM_026560	Cdca8	-83	0.0237	99.9	1.2	cell division cycle associated 8
NM_009866	Cdh11	42.9	0.000315	5.49	235.5	cadherin 11
NM_007662	Cdh15	-5.72	0.00991	146.3	25.6	cadherin 15
NM_026638	Cdipt	-1.81	0.015	166.8	92.2	CDP-diacylglycerol--inositol 3-phosphatidyltransferase (phosphatidylinositol synthase)
NM_013812	Cdk2ap1	-3.96	0.00192	173.6	43.8	CDK2 (cyclin-dependent kinase 2)-associated protein 1
NM_026373	Cdk2ap2	-2.13	0.022	64.8	30.4	CDK2-associated protein 2
NM_009870	Cdk4	-2.62	0.0195	570.9	217.5	cyclin-dependent kinase 4
NM_025876	Cdk5rap1	-1.67	0.0225	17.1	10.2	CDK5 regulatory subunit associated protein 1
NM_009873	Cdk6	-19.9	0.0291	16.7	0.837	cyclin-dependent kinase 6
NM_009874	Cdk7	-1.88	0.0278	33.3	17.8	cyclin-dependent kinase 7 (homolog of Xenopus MO15 cdk-activating kinase)
NM_130860	Cdk9	-2.45	0.043	36.7	15	cyclin-dependent kinase 9 (CDC2-related kinase)
NM_144536	Cdkal1	-2.77	0.0324	8.4	3.04	CDK5 regulatory subunit associated protein 1-like 1
NM_009876	Cdkn1c	7.3	0.0181	0.545	3.98	cyclin-dependent kinase inhibitor 1C (P57)
NM_029976	Cdkn2aipnl	-3.12	0.029	30.8	9.87	CDKN2A interacting protein N-terminal like
NM_007672	Cdr2	-2.45	0.0474	29.8	12.1	cerebellar degeneration-related 2
NM_138651	Cds2	-1.75	0.0465	5.52	3.16	CDP-diacylglycerol synthase (phosphatidate cytidylyltransferase) 2
NM_175565	Cdv3	-2.77	0.00485	486.7	175.8	carnitine deficiency-associated gene expressed in ventricle 3
NM_026087	Ceacam12	-1.51	0.0468	0.549	0.364	carcinoembryonic antigen-related cell adhesion molecule 12
NM_009883	Cebpb	2.9	0.0149	14.6	42.4	CCAAT/enhancer binding protein (C/EBP), beta
NM_009883	Cebpb	2.4	0.00137	280.4	671.9	CCAAT/enhancer binding protein (C/EBP), beta
NM_007679	Cebpd	8.69	0.0139	18.8	163.4	CCAAT/enhancer binding protein (C/EBP), delta
NM_009886	Celsr1	-2.97	0.0116	1.01	0.34	cadherin, EGF LAG seven-pass G-type receptor 1 (flamingo homolog, Drosophila)
NM_007681	Cenpa	-66.2	0.032	261.3	3.95	centromere protein A
NM_021886	Cenph	-28.9	0.0069	52.8	1.83	centromere protein H
NM_025639	Cenpm	-41.6	0.00779	36.9	0.888	centromere protein M
NM_028131	Cenpn	-14	0.000566	69.2	4.93	centromere protein N
NM_031863	Cenpq	-14.7	0.0125	21.7	1.48	centromere protein Q
NM_027180	Centd2	2.11	0.0187	16.2	34.2	ArfGAP with RhoGAP domain, ankyrin repeat and PH domain 1
NM_178119	Centg2	-5.49	0.0119	18.3	3.33	ArfGAP with GTPase domain, ankyrin repeat and PH domain 1
NM_025475	Cep27	-2.64	0.0306	15.7	5.94	HAUS augmin-like complex, subunit 2
NM_028760	Cep55	-45.5	0.0172	23.7	0.522	centrosomal protein 55
NM_133869	Cept1	1.42	0.0289	147.2	209	choline/ethanolaminephosphotransferase 1
NM_011801	Cfdp1	-2.51	0.0282	69.9	27.9	craniofacial development protein 1
NM_009888	Cfh	80.5	0.0407	1.35	108.8	complement component factor h
NM_026929	Chac1	1.98	0.00994	120	237.3	ChaC, cation transport regulator-like 1 (E. coli)
NM_013733	Chaf1a	-13.1	0.023	36.4	2.77	chromatin assembly factor 1, subunit A (p150)
NM_028083	Chaf1b	-29.7	0.0136	52.9	1.78	chromatin assembly factor 1, subunit B (p60)
NM_025366	Chchd1	-3.21	0.00693	244.1	76.1	coiled-coil-helix-coiled-coil-helix domain containing 1
NM_133928	Chchd4	-5.3	0.0292	48.6	9.18	coiled-coil-helix-coiled-coil-helix domain containing 4
NM_025395	Chchd5	-1.55	0.0122	29.8	19.3	coiled-coil-helix-coiled-coil-helix domain containing 5
NM_145979	Chd4	-1.48	0.00924	26	17.6	chromodomain helicase DNA binding protein 4
NM_013490	Chka	-2.59	0.0168	31.8	12.3	choline kinase alpha
NM_018818	Chm	1.42	0.0336	15.5	22	choroidermia
NM_134078	Chmp7	-1.27	0.0271	24.3	19.1	CHMP family, member 7
NM_175752	Chn1	-11.3	0.0025	11.3	0.993	chimerin (chimaerin) 1
NM_023543	Chn2	-12.8	0.0314	31.2	2.44	chimerin (chimaerin) 2
NM_031258	Chrdl1	10.4	0.0186	0.522	5.43	chordin-like 1
NM_144803	Chrna2	1.28	0.0289	0.445	0.57	cholinergic receptor, nicotinic, alpha polypeptide 2 (neuronal)
NM_009601	Chrnb1	-7.31	0.0152	144.5	19.8	cholinergic receptor, nicotinic, beta polypeptide 1 (muscle)
NM_009604	Chrng	11.1	0.0198	0.992	11	cholinergic receptor, nicotinic, gamma polypeptide
NM_021528	Chst12	2.09	0.00328	33.2	69.4	carbohydrate sulfotransferase 12
NM_018763	Chst2	-2.51	0.0392	123.4	49.1	carbohydrate sulfotransferase 2
NM_173730	Ciapin1	-2.13	0.0462	227.4	106.8	cytokine induced apoptosis inhibitor 1
NM_011870	Cib1	-1.94	0.0393	81.9	42.2	calcium and integrin binding 1 (calmyrin)
NM_007705	Cirbp	2.79	0.0109	8.3	23.2	cold inducible RNA binding protein
NM_011574	Cirh1a	-2.45	0.0235	144.8	59.1	cirrhosis, autosomal recessive 1A (human)
NM_025902	Cisd2	-2.88	0.0154	109.4	38	CDGSH iron sulfur domain 2
NM_007708	Cit	-9.25	0.0184	4.38	0.474	citron
NM_010828	Cited2	1.6	0.0341	181.9	290.8	Cbp/p300-interacting transactivator, with Glu/Asp-rich carboxy-terminal domain, 2
NM_001004140	Ckap2	-17.7	0.0128	54.1	3.06	cytoskeleton associated protein 2
NM_181589	Ckap2l	-38.4	0.000534	30.1	0.785	cytoskeleton associated protein 2-like
NM_016904	Cks1b	-16.1	0.00886	293.1	18.3	CDC28 protein kinase 1b
NM_025415	Cks2	-21.4	0.0296	406.5	19	CDC28 protein kinase regulatory subunit 2
NM_145543	Clcc1	-2.7	0.0344	17.5	6.47	chloride channel CLIC-like 1
NM_019952	Clcf1	-1.97	0.0238	22.5	11.4	cardiotrophin-like cytokine factor 1
NM_016691	Clcn5	-8.04	0.0272	4.68	0.582	chloride channel 5
NM_016691	Clcn5	-6.16	0.0145	4.13	0.671	chloride channel 5
NM_171826	Cldnd1	-1.49	0.00755	60.1	40.4	claudin domain containing 1
NM_033444	Clic1	-4.9	0.000398	1330.4	271.7	chloride intracellular channel 1
NM_019765	Clip1	1.5	0.0152	23.1	34.8	CAP-GLY domain containing linker protein 1
NM_012000	Cln8	-1.94	0.00287	15.2	7.85	ceroid-lipofuscinosis, neuronal 8
NM_023671	Clns1a	-2.66	0.0322	121.8	45.8	chloride channel, nucleotide-sensitive, 1A
NM_019649	Clptm1	-1.93	0.00406	41.6	21.5	cleft lip and palate associated transmembrane protein 1
NM_146047	Clptm1l	-1.26	0.00287	414	328.9	CLPTM1-like
NM_011802	Clpx	-1.88	0.0278	11.6	6.17	caseinolytic peptidase X (E.coli)
NM_016760	Clta	-1.41	0.0302	185.6	132	clathrin, light polypeptide (Lca)
NM_028870	Cltb	-2.61	0.00347	30.2	11.5	clathrin, light polypeptide (Lcb)
NM_009908	Cmas	-2.08	0.0495	81.5	39.2	cytidine monophospho-N-acetylneuraminic acid synthetase
NM_008153	Cmklr1	3.51	0.0499	0.379	1.33	chemokine-like receptor 1
NM_153582	Cmtm4	-1.97	0.0323	39.2	19.9	CKLF-like MARVEL transmembrane domain containing 4
NM_007725	Cnn2	1.71	0.0482	719.9	1227.5	calponin 2
NM_026949	Cnot8	-1.37	0.0421	24.1	17.6	CCR4-NOT transcription complex, subunit 8
NM_172560	Cntrob	-2.23	0.0252	6.08	2.73	centrobin, centrosomal BRCA2 interacting protein
NM_007730	Col12a1	15.3	0.0462	2.22	33.9	collagen, type XII, alpha 1
NM_028266	Col16a1	2.52	0.0462	34	85.6	collagen, type XVI, alpha 1
NM_007732	Col17a1	-7.89	0.00415	3.78	0.479	collagen, type XVII, alpha 1
NM_009929	Col18a1	-2.2	0.0313	132.7	60.3	collagen, type XVIII, alpha 1
NM_007742	Col1a1	2.62	0.0104	68.9	180.7	collagen, type I, alpha 1
NM_007743	Col1a2	3.91	0.00586	437.4	1708.3	collagen, type I, alpha 2
NM_009930	Col3a1	2.41	0.00973	1015.3	2444.8	collagen, type III, alpha 1
NM_023420	Col4a3bp	-6.94	0.0166	5.43	0.782	collagen, type IV, alpha 3 (Goodpasture antigen) binding protein
NM_009933	Col6a1	28.5	0.000132	41.3	1177.5	collagen, type VI, alpha 1
NM_146007	Col6a2	26.2	0.0019	4.27	111.8	collagen, type VI, alpha 2
NM_007738	Col7a1	-8.95	0.000648	17.8	1.99	collagen, type VII, alpha 1
NM_007739	Col8a1	2.26	0.00542	44.3	100.4	collagen, type VIII, alpha 1
NM_147778	Commd3	1.21	0.00471	400.3	484.5	COMM domain containing 3
NM_017478	Copg2	2	0.0143	43	86.1	coatomer protein complex, subunit gamma 2
NM_011991	Cops3	-2.57	0.0132	73.5	28.6	COP9 (constitutive photomorphogenic) homolog, subunit 3 (Arabidopsis thaliana)
NM_013715	Cops5	-2.44	0.00564	120.7	49.6	COP9 (constitutive photomorphogenic) homolog, subunit 5 (Arabidopsis thaliana)
NM_012002	Cops6	-1.56	0.0372	320.1	205.2	COP9 (constitutive photomorphogenic) homolog, subunit 6 (Arabidopsis thaliana)
NM_012003	Cops7a	-2.26	0.0227	63.4	28	COP9 (constitutive photomorphogenic) homolog, subunit 7a (Arabidopsis thaliana)
NM_133805	Cops8	-3.03	0.00912	54.1	17.9	COP9 (constitutive photomorphogenic) homolog, subunit 8 (Arabidopsis thaliana)
NM_019877	Copz2	4.07	0.0189	9.72	39.6	coatomer protein complex, subunit zeta 2
NM_026424	Coq10b	-3.36	0.00779	61.7	18.4	coenzyme Q10 homolog B (S. cerevisiae)
NM_178693	Coq4	-2.29	0.0256	25.1	11	coenzyme Q4 homolog (yeast)
NM_026452	Coq9	1.69	0.0424	50.6	85.8	coenzyme Q9 homolog (yeast)
NM_011779	Coro1c	-4.17	0.033	68	16.3	coronin, actin binding protein 1C
NM_199008	Cox11	-2.32	0.0355	45.6	19.7	COX11 homolog, cytochrome c oxidase assembly protein (yeast)
NM_197980	Cox19	-1.7	0.0433	33	19.4	COX19 cytochrome c oxidase assembly homolog (S. cerevisiae)
NM_009941	Cox4i1	-1.31	0.0388	555.7	423.1	cytochrome c oxidase subunit IV isoform 1
NM_009942	Cox5b	-2.98	0.0104	209.9	70.4	cytochrome c oxidase, subunit Vb
NM_025628	Cox6b1	-1.8	0.0314	285.3	158.1	cytochrome c oxidase, subunit VIb polypeptide 1
NM_007752	Cp	48	0.038	0.394	18.9	ceruloplasmin
NM_177834	Cpa6	6.45	0.0374	0.33	2.13	carboxypeptidase A6
NM_013494	Cpe	3.22	0.00846	164.2	527.8	carboxypeptidase E
NM_009946	Cplx2	1.45	0.00442	7.38	10.7	complexin 2
NM_028020	Cpsf3l	-1.87	0.00249	26.4	14.1	cleavage and polyadenylation specific factor 3-like
NM_153679	Cpt1c	3.28	0.0069	8.39	27.5	carnitine palmitoyltransferase 1c
NM_009952	Creb1	-3	0.0241	4.11	1.37	cAMP responsive element binding protein 1
NM_011957	Creb3l1	1.31	0.047	15.8	20.7	cAMP responsive element binding protein 3-like 1
NM_011804	Creg1	2.91	0.0108	40.5	118.1	cellular repressor of E1A-stimulated genes 1
NM_007763	Crip1	-2.46	0.00135	640.3	260.3	cysteine-rich protein 1 (intestinal)
NM_024223	Crip2	-1.56	0.0383	169.4	108.5	cysteine rich protein 2
NM_018827	Crlf1	7.26	0.000388	74.1	537.9	cytokine receptor-like factor 1
NM_025820	Crnkl1	-1.65	0.0232	33.5	20.3	Crn, crooked neck-like 1 (Drosophila)
NM_023733	Crot	1.7	0.013	42.1	71.6	carnitine O-octanoyltransferase
NM_013499	Crry	-2.38	0.0365	7.5	3.16	complement component (3b/4b) receptor 1-like
NM_019922	Crtap	1.88	0.00828	202.3	380.2	cartilage associated protein
NM_019922	Crtap	1.67	0.0225	64.4	107.7	cartilage associated protein
NM_009964	Cryab	-1.57	0.013	411.7	262.3	crystallin, alpha B
NM_021351	Cryba4	-5.18	0.034	3.64	0.703	crystallin, beta A4
NM_009968	Cryz	2.08	0.0372	15.3	31.8	crystallin, zeta
NM_026444	Cs	-2.33	0.0194	873.1	373.9	citrate synthase
NM_139117	Csda	-2.71	0.0384	616.4	227.8	cold shock domain protein A
NM_145473	Csdc2	16.3	0.0393	0.832	13.6	cold shock domain containing C2, RNA binding
NM_144901	Csde1	-1.85	0.00983	100.3	54.2	cold shock domain containing E1, RNA binding
NM_007780	Csf2rb	4.11	0.0482	0.58	2.38	colony stimulating factor 2 receptor, beta, low-affinity (granulocyte-macrophage)
NM_027945	Csl	-5.37	0.0227	10.3	1.92	citrate synthase like
NM_007786	Csn3	-10.2	0.0422	5.75	0.561	casein kappa
NM_027874	Csnk1d	-2.01	0.00514	142.9	71.2	casein kinase 1, delta
NM_013767	Csnk1e	-1.48	0.0261	163.1	110.6	casein kinase 1, epsilon
NM_009974	Csnk2a2	-1.53	0.0193	75.4	49.2	casein kinase 2, alpha prime polypeptide
NM_009975	Csnk2b	-2.38	0.00803	214.8	90.1	casein kinase 2, beta polypeptide
NM_026493	Cspp1	1.48	0.0235	7.85	11.6	centrosome and spindle pole associated protein 1
NM_028623	Cst6	-5.1	0.0169	79.7	15.6	cystatin E/M
NM_030137	Cstad	34.7	0.00736	0.605	21	CSA-conditional, T cell activation-dependent protein
NM_007793	Cstb	-1.44	0.0369	578.2	400.2	cystatin B
NM_024199	Cstf1	-2.38	0.00307	95.2	40	cleavage stimulation factor, 3' pre-RNA, subunit 1
NM_145529	Cstf3	-3.31	0.0349	18.7	5.65	cleavage stimulation factor, 3' pre-RNA, subunit 3
NM_013502	Ctbp1	-1.49	0.0308	238.2	159.5	C-terminal binding protein 1
NM_009980	Ctbp2	-2.3	0.011	49.6	21.6	C-terminal binding protein 2
NM_007794	Ctcf	-1.5	0.0393	101.8	67.9	CCCTC-binding factor
NM_026295	Ctdp1	-2.09	0.0109	58.2	27.9	CTD (carboxy-terminal domain, RNA polymerase II, polypeptide A) phosphatase, subunit 1
NM_146012	Ctdsp2	2.29	0.0014	122.2	279.5	CTD (carboxy-terminal domain, RNA polymerase II, polypeptide A) small phosphatase 2
NM_133710	Ctdspl	1.79	0.0434	7.34	13.1	CTD (carboxy-terminal domain, RNA polymerase II, polypeptide A) small phosphatase-like
NM_007795	Ctf1	2.12	0.0126	1.81	3.83	cardiotrophin 1
NM_145953	Cth	-1.96	0.014	12	6.12	cystathionase (cystathionine gamma-lyase)
NM_007796	Ctla2a	16.4	0.00609	6.95	113.9	cytotoxic T lymphocyte-associated protein 2 alpha
NM_025680	Ctnnbl1	-1.88	0.00537	35	18.6	catenin, beta like 1
NM_016748	Ctps	-4.91	0.0109	49.2	10	cytidine 5'-triphosphate synthase
NM_008906	Ctsa	2.73	3.17e-05	109.4	298.7	cathepsin A
NM_177662	Ctso	11.2	0.0097	2.69	30.1	cathepsin O
NM_007803	Cttn	-2.72	0.0124	67.7	24.9	cortactin
NM_198013	Cuedc1	1.92	0.00455	25.1	48.2	CUE domain containing 1
NM_027807	Cul5	-1.68	0.00952	42.3	25.3	cullin 5
NM_023153	Cwc15	-1.6	0.0219	92.6	58	CWC15 homolog (S. cerevisiae)
NM_008176	Cxcl1	148.7	0.00972	9.36	1391.8	chemokine (C-X-C motif) ligand 1
NM_021704	Cxcl12	117.7	0.00157	3.54	417.1	chemokine (C-X-C motif) ligand 12
NM_013655	Cxcl12	46.9	0.0143	3.43	160.8	chemokine (C-X-C motif) ligand 12
NM_011339	Cxcl15	17.3	0.00683	0.501	8.68	chemokine (C-X-C motif) ligand 15
NM_019932	Cxcl4	7.98	0.0443	0.379	3.03	platelet factor 4
NM_009911	Cxcr4	4.08	0.0101	1.05	4.28	chemokine (C-X-C motif) receptor 4
NM_007722	Cxcr7	-6.8	0.00606	191.2	28.1	chemokine (C-X-C motif) receptor 7
NM_133687	Cxxc5	1.35	0.0292	19.8	26.6	CXXC finger 5
NM_025797	Cyb5	6.21	0.00693	60.6	376.3	cytochrome b-5
NM_025567	Cyc1	-2.99	0.0217	635.1	212.5	cytochrome c-1
NM_007808	Cycs	-7.08	0.0279	1011.1	142.8	cytochrome c, somatic
NM_007808	Cycs	-4.77	0.0252	673.9	141.2	cytochrome c, somatic
NM_180962	Cyhr1	3.36	0.00601	4.1	13.8	cysteine and histidine rich 1
NM_009991	Cyp11b2	2.18	0.0498	0.494	1.07	cytochrome P450, family 11, subfamily b, polypeptide 2
NM_009994	Cyp1b1	5.99	0.0151	3.77	22.6	cytochrome P450, family 1, subfamily b, polypeptide 1
NM_175475	Cyp26b1	4.26	0.00923	0.673	2.87	cytochrome P450, family 26, subfamily b, polypeptide 1
NM_001001446	Cyp2c44	4.68	0.0128	0.352	1.65	cytochrome P450, family 2, subfamily c, polypeptide 44
NM_019823	Cyp2d22	3.22	0.0353	0.626	2.02	cytochrome P450, family 2, subfamily d, polypeptide 22
NM_018887	Cyp39a1	3.19	0.0174	3.78	12	cytochrome P450, family 39, subfamily a, polypeptide 1
NM_133969	Cyp4v3	12.7	0.0106	0.779	9.87	cytochrome P450, family 4, subfamily v, polypeptide 3
NM_020010	Cyp51	-5.37	0.0378	44.2	8.25	cytochrome P450, family 51
NM_010516	Cyr61	2.85	0.049	310.9	886.5	cysteine rich protein 61
NM_138686	Cys1	5.05	0.0331	0.765	3.86	cystin 1
NM_172625	D030070L09Rik	-4.93	0.0469	29.6	6	INO80 complex subunit C
NM_028027	D10Ertd610e	4.51	0.00549	72.4	326.5	DNA segment, Chr 10, ERATO Doi 610, expressed
NM_138601	D10Jhu81e	1.92	0.012	80.7	154.7	DNA segment, Chr 10, Johns Hopkins University 81 expressed
NM_026579	D10Wsu102e	-3.89	0.0233	12.6	3.25	DNA segment, Chr 10, Wayne State University 102, expressed
NM_145422	D10Wsu52e	-2.31	0.0177	267.7	115.8	DNA segment, Chr 10, Wayne State University 52, expressed
NM_138598	D11Wsu99e	-2.2	0.00455	46.6	21.2	DNA segment, Chr 11, Wayne State University 99, expressed
NM_178605	D13Wsu177e	-5.74	0.00202	164.1	28.6	NOP16 nucleolar protein homolog (yeast)
NM_172599	D14Ertd436e	2.43	0.0121	12.6	30.6	DNA segment, Chr 14, ERATO Doi 436, expressed
NM_145462	D14Ertd500e	-2.71	0.0482	19.8	7.31	HAUS augmin-like complex, subunit 4
NM_145959	D15Ertd621e	-1.56	0.0196	84.5	54	DNA segment, Chr 15, ERATO Doi 621, expressed
NM_134095	D15Wsu75e	-1.85	0.0325	60.5	32.7	PPPDE peptidase domain containing 2
NM_033075	D17H6S56E-5	-30.1	0.000488	113	3.75	DNA segment, Chr 17, human D6S56E 5
NM_080837	D17Wsu104e	-2.35	0.0124	72.3	30.8	DNA segment, Chr 17, Wayne State University 104, expressed
NM_177474	D19Bwg1357e	-2.36	0.0454	428.1	181.1	DNA segment, Chr 19, Brigham & Women's Genetics 1357 expressed
NM_028043	D1Bwg0212e	-1.9	0.0249	31.6	16.6	DNA segment, Chr 1, Brigham & Women's Genetics 0212 expressed
NM_001001566	D1Bwg1363e	1.71	0.0196	30.2	51.8	chondroitin polymerizing factor
NM_133825	D1Ertd622e	-2.86	0.0221	56.6	19.8	DNA segment, Chr 1, ERATO Doi 622, expressed
NM_177140	D230037D09Rik	-2.09	0.00759	33.9	16.2	RIKEN cDNA D230037D09 gene
NM_145528	D2Ertd391e	2.33	0.00677	34.7	81	DNA segment, Chr 2, ERATO Doi 391, expressed
NM_026412	D2Ertd750e	-71.7	0.0282	37.3	0.52	DNA segment, Chr 2, ERATO Doi 750, expressed
NM_172660	D2Wsu81e	-2.32	0.000549	28.5	12.3	DNA segment, Chr 2, Wayne State University 81, expressed
NM_178752	D330012F22Rik	-1.61	0.015	9.89	6.16	RIKEN cDNA D330012F22 gene
NM_030685	D3Ucla1	-3.42	0.0221	197.3	57.6	stress-associated endoplasmic reticulum protein 1
NM_153574	D430015B01Rik	3.27	0.00758	0.42	1.37	family with sequence similarity 13, member A
NM_026821	D4Bwg0951e	-1.39	0.0115	102.2	73.4	DNA segment, Chr 4, Brigham & Women's Genetics 0951 expressed
NM_174996	D4Ertd22e	-6.46	0.0162	23.1	3.58	DNA segment, Chr 4, ERATO Doi 22, expressed
NM_177672	D4Ertd429e	-3.79	0.0191	19.6	5.17	transmembrane protein 201
NM_177385	D530005L17Rik	-2.06	0.0191	2.1	1.02	centlein, centrosomal protein
NM_030132	D530033C11Rik	-4.29	0.00476	39.9	9.31	UTP23, small subunit (SSU) processome component, homolog (yeast)
NM_207274	D630004N19Rik	-3.95	0.00376	6.08	1.54	RIKEN cDNA D630004N19 gene
NM_181854	D8Ertd457e	-2.03	0.0493	15.4	7.61	zinc finger protein 828
NM_001007571	D8Ertd738e	-1.62	0.00839	176.9	109.3	DNA segment, Chr 8, ERATO Doi 738, expressed
NM_010017	Dag1	1.29	0.0194	2.39	3.09	dystroglycan 1
NM_145496	Dak	2.57	0.0147	5.6	14.4	dihydroxyacetone kinase 2 homolog (yeast)
NM_022994	Dap3	-1.55	0.0326	200.8	129.3	death associated protein 3
NM_145507	Dars	-1.83	0.013	120.8	66.1	aspartyl-tRNA synthetase
NM_172644	Dars2	-2.26	0.0125	30.8	13.6	aspartyl-tRNA synthetase 2 (mitochondrial)
NM_013726	Dbf4	-8.82	0.0115	102.4	11.6	DBF4 homolog (S. cerevisiae)
NM_007830	Dbi	-1.88	0.0157	20.7	11	diazepam binding inhibitor
NM_019813	Dbn1	-1.6	0.049	8.5	5.31	drebrin 1
NM_016974	Dbp	5.64	0.00143	14.5	81.9	D site albumin promoter binding protein
NM_031403	Dbr1	-2.22	0.0235	35.9	16.2	debranching enzyme homolog 1 (S. cerevisiae)
NM_010022	Dbt	2.69	0.00112	7.92	21.3	dihydrolipoamide branched chain transacylase E2
NM_025705	Dcbld1	-3.81	0.0278	17.8	4.68	discoidin, CUB and LCCL domain containing 1
NM_028523	Dcbld2	-7.99	0.0109	18.7	2.34	discoidin, CUB and LCCL domain containing 2
NM_133865	Dclre1b	-2.52	0.0399	3.34	1.32	DNA cross-link repair 1B, PSO2 homolog (S. cerevisiae)
NM_007833	Dcn	93.5	0.00031	10.1	942.3	decorin
NM_027030	Dcps	-1.9	0.0144	61.6	32.3	decapping enzyme, scavenger
NM_178788	Dctd	-6.46	0.00492	21.9	3.39	dCMP deaminase
NM_016890	Dctn3	-1.34	0.0478	241.1	179.9	dynactin 3
NM_015735	Ddb1	-1.28	0.0269	329.3	256.9	damage specific DNA binding protein 1
NM_010026	Ddef1	1.78	0.0135	68.8	122.6	ArfGAP with SH# domain, ankyrin repeat and PH domain1
NM_176845	Ddhd1	-1.32	0.0138	10.6	8.04	DDHD domain containing 1
NM_007837	Ddit3	4.82	0.0444	18.1	87.3	DNA-damage inducible transcript 3
NM_022563	Ddr2	2.46	0.0125	26.6	65.6	discoidin domain receptor family, member 2
NM_134040	Ddx1	-3.55	0.024	43.2	12.2	DEAD (Asp-Glu-Ala-Asp) box polypeptide 1
NM_001003919	Ddx11	-22.7	0.00518	16.8	0.74	DEAD/H (Asp-Glu-Ala-Asp/His) box polypeptide 11 (CHL1-like helicase homolog, S. cerevisiae)
NM_025860	Ddx18	-2.97	0.0204	128.3	43.3	DEAD (Asp-Glu-Ala-Asp) box polypeptide 18
NM_017397	Ddx20	-3.46	0.00727	93	26.8	DEAD (Asp-Glu-Ala-Asp) box polypeptide 20
NM_019553	Ddx21	-4.27	0.00061	111.4	26.1	DEAD (Asp-Glu-Ala-Asp) box polypeptide 21
NM_153065	Ddx27	-5.43	0.0455	26.7	4.93	DEAD (Asp-Glu-Ala-Asp) box polypeptide 27
NM_197982	Ddx39	-8.72	0.0175	995.7	114.2	DEAD (Asp-Glu-Ala-Asp) box polypeptide 39
NM_028074	Ddx42	-1.26	0.0314	39.8	31.5	DEAD (Asp-Glu-Ala-Asp) box polypeptide 42
NM_053183	Ddx50	1.27	0.024	74.3	94	DEAD (Asp-Glu-Ala-Asp) box polypeptide 50
NM_027156	Ddx51	-2.57	0.0472	82.5	32.1	DEAD (Asp-Glu-Ala-Asp) box polypeptide 51
NM_030096	Ddx52	-1.89	0.0181	120.8	63.8	DEAD (Asp-Glu-Ala-Asp) box polypeptide 52
NM_028041	Ddx54	-2.46	0.00144	95	38.6	DEAD (Asp-Glu-Ala-Asp) box polypeptide 54
NM_011933	Decr2	2.28	0.021	8.14	18.6	2-4-dienoyl-Coenzyme A reductase 2, peroxisomal
NM_025900	Dek	-5.29	0.000741	70.9	13.4	DEK oncogene (DNA binding)
NM_178683	Depdc1b	-18.7	0.0325	8.69	0.465	DEP domain containing 1B
NM_177786	Depdc5	-1.3	0.0211	2.82	2.18	DEP domain containing 5
NM_144804	Depdc7	-7.49	0.00411	32.8	4.37	DEP domain containing 7
NM_172733	Dera	-3.39	0.0265	69.2	20.4	2-deoxyribose-5-phosphate aldolase homolog (C. elegans)
NM_010043	Des	-3.49	0.014	369.2	105.9	desmin
NM_021428	Dexi	1.77	0.0204	58.4	103.4	dexamethasone-induced transcript
NM_010046	Dgat1	1.2	0.00438	46.2	55.5	diacylglycerol O-acyltransferase 1
NM_013764	Dguok	1.64	0.0351	31.1	51	deoxyguanosine kinase
NM_053272	Dhcr24	-5.37	0.00106	19.4	3.61	24-dehydrocholesterol reductase
NM_010049	Dhfr	-49.1	0.00783	51.2	1.04	dihydrofolate reductase
NM_020046	Dhodh	-2.16	0.0375	32.7	15.2	dihydroorotate dehydrogenase
NM_201408	Dhps	-1.62	0.0234	119.8	73.8	deoxyhypusine synthase
NM_011303	Dhrs3	129	0.00553	4.67	601.9	dehydrogenase/reductase (SDR family) member 3
NM_025522	Dhrs7	3.46	0.0214	18.2	62.9	dehydrogenase/reductase (SDR family) member 7
NM_145428	Dhrs7b	-1.77	0.00462	99.8	56.3	dehydrogenase/reductase (SDR family) member 7B
NM_027883	Dhx34	-1.63	0.0214	24.3	14.9	DEAH (Asp-Glu-Ala-His) box polypeptide 34
NM_145742	Dhx35	1.35	0.0345	21.5	29	DEAH (Asp-Glu-Ala-His) box polypeptide 35
NM_178380	Dhx38	-1.71	0.0464	16.7	9.73	DEAH (Asp-Glu-Ala-His) box polypeptide 38
NM_007842	Dhx9	-3.01	0.0227	2	0.663	DEAH (Asp-Glu-Ala-His) box polypeptide 9
NM_023232	Diablo	-1.89	0.00197	34.1	18	diablo homolog (Drosophila)
NM_019670	Diap3	-3.46	0.0321	2.59	0.75	diaphanous homolog 3 (Drosophila)
NM_175551	Dido1	-2.16	0.00571	12.7	5.9	death inducer-obliterator 1
NM_025447	Dimt1	-1.65	0.0335	14.2	8.59	DIM1 dimethyladenosine transferase 1-like (S. cerevisiae)
NM_028315	Dis3	-8.95	0.000111	50.2	5.61	DIS3 mitotic control homolog (S. cerevisiae)
NM_172519	Dis3l	-1.26	0.00802	48.3	38.2	DIS3 mitotic control homolog (S. cerevisiae)-like
NM_153530	Dis3l2	-1.8	0.0315	2.6	1.45	DIS3 mitotic control homolog (S. cerevisiae)-like 2
NM_026866	Disp1	4.98	0.0194	2.89	14.4	dispatched homolog 1 (Drosophila)
NM_020265	Dkk2	-1.44	0.023	7.5	5.2	dickkopf homolog 2 (Xenopus laevis)
NM_015814	Dkk3	33.9	0.00167	0.722	24.5	dickkopf homolog 3 (Xenopus laevis)
NM_173419	Dleu7	-1.9	0.0257	1.88	0.988	deleted in lymphocytic leukemia, 7
NM_016747	Dlg3	3.18	0.0365	21.6	68.6	discs, large homolog 3 (Drosophila)
NM_144553	Dlg7	-78.8	0.0282	41.2	0.522	discs, large (Drosophila) homolog-associated protein 5
NM_030225	Dlst	-1.96	0.0312	48.2	24.6	dihydrolipoamide S-succinyltransferase (E2 component of 2-oxo-glutarate complex)
NM_010058	Dmwd	-1.25	0.00669	120.6	96.1	dystrophia myotonica-containing WD repeat motif
NM_019794	Dnaja2	-1.49	0.02	266.6	178.7	DnaJ (Hsp40) homolog, subfamily A, member 2
NM_018808	Dnajb1	-1.88	0.0238	81.7	43.4	DnaJ (Hsp40) homolog, subfamily B, member 1
NM_025926	Dnajb4	-1.88	0.00938	22.4	11.9	DnaJ (Hsp40) homolog, subfamily B, member 4
NM_013888	Dnajc12	1.22	0.00963	5.61	6.83	DnaJ (Hsp40) homolog, subfamily C, member 12
NM_028873	Dnajc14	-1.53	0.0357	16.5	10.8	DnaJ (Hsp40) homolog, subfamily C, member 14
NM_025384	Dnajc15	-2.39	0.0264	112.6	47.1	DnaJ (Hsp40) homolog, subfamily C, member 15
NM_008929	Dnajc3a	-1.96	0.0241	42.1	21.5	DnaJ (Hsp40) homolog, subfamily C, member 3
NM_016775	Dnajc5	-1.23	0.0436	39.3	32.1	DnaJ (Hsp40) homolog, subfamily C, member 5
NM_019795	Dnajc7	-1.51	0.0405	216.8	143.6	DnaJ (Hsp40) homolog, subfamily C, member 7
NM_172400	Dnajc8	-1.85	0.00662	121.7	65.7	DnaJ (Hsp40) homolog, subfamily C, member 8
NM_134081	Dnajc9	-4.75	0.0357	1.85	0.39	DnaJ (Hsp40) homolog, subfamily C, member 9
NM_017470	Dnalc4	1.47	0.0274	74	108.6	dynein, axonemal, light chain 4
NM_010062	Dnase2a	3.33	0.00256	1.26	4.19	deoxyribonuclease II alpha
NM_152816	Dnm1l	-2.15	0.0197	14.1	6.54	dynamin 1-like
NM_021791	Doc2g	-1.98	0.0139	2.51	1.26	double C2, gamma
NM_133964	Dohh	-1.27	0.0476	61.3	48.1	deoxyhypusine hydroxylase/monooxygenase
NM_021720	Donson	-13.8	0.00208	14.9	1.08	downstream neighbor of SON
NM_007875	Dpagt1	-1.93	0.00279	37.7	19.5	dolichyl-phosphate (UDP-N-acetylglucosamine) acetylglucosaminephosphotransferase 1 (GlcNAc-1-P transferase)
NM_007876	Dpep1	17.8	0.0162	0.781	13.9	dipeptidase 1 (renal)
NM_026344	Dph2	-4.39	0.0252	51.6	11.7	DPH2 homolog (S. cerevisiae)
NM_172254	Dph3	-4.46	0.0263	111.3	24.9	DPH3 homolog (KTI11, S. cerevisiae)
NM_026992	Dph4	-1.96	0.0474	39.7	20.2	DnaJ (Hsp40) homolog, subfamily C, member 24
NM_026767	Dpm3	1.46	0.0105	23.3	34	dolichyl-phosphate mannosyltransferase polypeptide 3
NM_009468	Dpysl3	1.91	0.00444	144.5	275.4	dihydropyrimidinase-like 3
NM_026106	Dr1	-2.54	0.00301	39.7	15.7	down-regulator of transcription 1
NM_024176	Drap1	-1.54	0.0083	159.7	103.4	Dr1 associated protein 1 (negative cofactor 2 alpha)
NM_010078	Drp2	3.06	0.0165	14.6	44.8	dystrophin related protein 2
NM_019537	Dscr2	-2.66	0.0223	66.4	25	proteasome (prosome, macropain) assembly chaperone 1
NM_025853	Dsn1	-4.88	0.011	44	9.03	DSN1, MIND kinetochore complex component, homolog (S. cerevisiae)
NM_133833	Dst	-1.52	0.0131	60.2	39.6	dystonin
NM_029766	Dtl	-7.22	0.0298	7.83	1.08	denticleless homolog (Drosophila)
NM_026981	Dtwd1	2.1	0.00272	28.7	60.2	DTW domain containing 1
NM_023136	Dtymk	-4.37	0.0457	89.7	20.5	deoxythymidylate kinase
NM_145395	Duoxa1	-3.13	0.0132	19.8	6.31	dual oxidase maturation factor 1
NM_026824	Dus1l	-2.08	0.00216	54.4	26.1	dihydrouridine synthase 1-like (S. cerevisiae)
NM_144858	Dus3l	-1.33	0.00294	81.1	60.8	dihydrouridine synthase 3-like (S. cerevisiae)
NM_022019	Dusp10	-5.53	0.0012	53.8	9.72	dual specificity phosphatase 10
NM_023173	Dusp12	-1.97	0.0351	44.1	22.4	dual specificity phosphatase 12
NM_019819	Dusp14	-5.39	0.0371	159	29.5	dual specificity phosphatase 14
NM_130447	Dusp16	-4.25	0.0294	72.5	17	dual specificity phosphatase 16
NM_176933	Dusp4	-6.17	0.0226	33.9	5.49	dual specificity phosphatase 4
NM_026268	Dusp6	-3.39	0.00888	47.4	14	dual specificity phosphatase 6
NM_153459	Dusp7	-2.25	0.000805	26.6	11.8	dual specificity phosphatase 7
NM_023595	Dut	-8.05	0.00183	298.8	37.1	deoxyuridine triphosphatase
NM_010091	Dvl1	-2.19	0.0264	8.87	4.05	dishevelled, dsh homolog 1 (Drosophila)
NM_030238	Dync1h1	1.52	0.0401	318.4	485	dynein cytoplasmic 1 heavy chain 1
NM_172256	Dync2li1	5.32	0.00509	12.1	64.5	dynein cytoplasmic 2 light intermediate chain 1
NM_019682	Dynll1	-2.68	0.0105	1044.3	390.2	dynein light chain LC8-type 1
NM_007890	Dyrk1a	-2.61	0.0065	16.4	6.29	dual-specificity tyrosine-(Y)-phosphorylation regulated kinase 1a
NM_145508	Dyrk3	-5.04	0.0019	37.9	7.53	dual-specificity tyrosine-(Y)-phosphorylation regulated kinase 3
NM_029166	E030041M21Rik	-3.37	0.0281	68.7	20.4	UHRF1 (ICBP90) binding protein 1-like
NM_198249	E130112L23Rik	-1.42	0.0423	38.6	27.1	RIKEN cDNA E130112L23 gene
NM_198299	E130303B06Rik	-2.64	0.0303	66.6	25.2	RIKEN cDNA E130303B06 gene
NM_172726	E130309D02Rik	-2.34	0.000243	24.7	10.5	RIKEN cDNA E130309D02 gene
NM_178668	E430028B21Rik	-3.66	0.0126	49.7	13.6	RIKEN cDNA E430028B21 gene
NM_028932	Eaf1	-2.67	0.0171	148.2	55.4	ELL associated factor 1
NM_025456	Eapp	-1.46	0.0495	81.4	55.6	E2F-associated phosphoprotein
NM_007897	Ebf1	2.54	0.00106	32.1	81.6	early B-cell factor 1
NM_026932	Ebna1bp2	-5.96	0.0021	205.9	34.5	EBNA1 binding protein 2
NM_026932	Ebna1bp2	-3.45	0.0382	8.21	2.38	EBNA1 binding protein 2
NM_026598	Ebpl	2.01	0.033	27.4	55.1	emopamil binding protein-like
NM_027475	Ecd	-2.22	0.00236	41	18.5	ecdysoneless homolog (Drosophila)
NM_025462	Ece2	-2.46	0.00663	10	4.07	endothelin converting enzyme 2
NM_007899	Ecm1	1.51	0.0271	299.1	452.2	extracellular matrix protein 1
NM_012029	Ecsit	-1.64	0.00378	60	36.7	ECSIT homolog (Drosophila)
NM_153799	Edc3	-1.38	0.043	11.4	8.25	enhancer of mRNA decapping 3 homolog (S. cerevisiae)
NM_138677	Edem1	-2.06	0.0126	42.9	20.8	ER degradation enhancer, mannosidase alpha-like 1
NM_021519	Edf1	-1.78	0.00764	705.1	395.2	endothelial differentiation-related factor 1
NM_007901	Edg1	23.9	0.00832	9.23	221.1	sphingosine-1-phosphate receptor 1
NM_010333	Edg5	1.38	0.0392	49.1	67.9	sphingosine-1-phosphate receptor 2
NM_010102	Edg6	-1.79	0.0325	3.77	2.11	sphingosine-1-phosphate receptor 4
NM_021876	Eed	-3.45	0.0432	52	15.1	embryonic ectoderm development
NM_029663	Eef1d	-4.94	0.0365	33	6.69	eukaryotic translation elongation factor 1 delta (guanine nucleotide exchange protein)
NM_028643	Efha1	-1.6	0.024	34.6	21.6	EF hand domain family A1
NM_010110	Efnb1	4.25	0.00143	25	106.1	ephrin B1
NM_144511	EG13909	2.16	0.0255	0.702	1.52	predicted gene 4738
NM_177689	EG232599	1.72	0.039	0.304	0.524	predicted gene 4876
NM_173864	EG317677	123.4	0.0165	0.33	40.7	predicted gene 5077
NM_173864	EG317677	99.1	0.000703	0.494	49	predicted gene 5077
XM_357902	EG384862	-2.76	0.0254	286.1	103.5	predicted gene 5356
XM_484885	EG433326	-4.96	0.00287	1311.2	264.4	predicted gene 5529
XM_485288	EG433633	-1.9	0.0371	20.4	10.8	predicted gene 5545
XM_485703	EG433968	-1.66	0.00439	1493.6	901.7	predicted gene 5566
XM_485994	EG434233	-4.82	0.0444	129.6	26.9	predicted gene 5601
XM_486187	EG434371	-4.03	0.00438	1083.2	268.7	predicted gene, EG434371
NM_207655	Egfr	4.45	0.0213	1.51	6.69	epidermal growth factor receptor
NM_053207	Egln1	-2.68	0.0372	111.1	41.5	EGL nine homolog 1 (C. elegans)
NM_007913	Egr1	14.5	0.000133	25.7	371.9	early growth response 1
NM_010118	Egr2	5.02	0.003	2.01	10.1	early growth response 2
NM_053252	Ehbp1l1	-1.99	0.00714	172	86.3	EH domain binding protein 1-like 1
NM_010119	Ehd1	-1.79	0.0429	469.5	262.6	EH-domain containing 1
NM_020578	Ehd3	14.2	0.0324	13.1	186.4	EH-domain containing 3
NM_133838	Ehd4	-3.29	0.00469	114	34.6	EH-domain containing 4
NM_025613	Eid1	4.74	0.0109	79.4	376.6	EP300 interacting inhibitor of differentiation 1
NM_011508	Eif1	-1.5	0.0114	651.5	435.2	eukaryotic translation initiation factor 1
NM_010120	Eif1a	-3.98	0.000856	147.4	37	eukaryotic translation initiation factor 1A
NM_013719	Eif2ak4	1.96	0.00903	14.9	29.2	eukaryotic translation initiation factor 2 alpha kinase 4
NM_010122	Eif2b4	-2.52	0.019	73.2	29.1	eukaryotic translation initiation factor 2B, subunit 4 delta
NM_153178	Eif2c2	-2.46	0.00285	10	4.06	eukaryotic translation initiation factor 2C, 2
NM_153177	Eif2c4	2.25	0.0038	0.6	1.35	eukaryotic translation initiation factor 2C, 4
NM_026114	Eif2s1	-3.67	0.0258	31.7	8.63	eukaryotic translation initiation factor 2, subunit 1 alpha
NM_026030	Eif2s2	-1.98	0.0235	79	40	eukaryotic translation initiation factor 2, subunit 2 (beta)
NM_146200	Eif3c	-1.52	0.0295	183.1	120.5	eukaryotic translation initiation factor 3, subunit C
NM_145139	Eif3eip	-2.28	0.0187	464.3	204	eukaryotic translation initiation factor 3, subunit L
NM_016876	Eif3g	-2.25	0.0466	241.8	107.6	eukaryotic translation initiation factor 3, subunit G
NM_018799	Eif3i	-2.42	0.0148	718.5	296.7	eukaryotic translation initiation factor 3, subunit I
NM_144545	Eif3j	-2.93	0.0177	295.4	100.8	eukaryotic translation initiation factor 3, subunit J
NM_010123	Eif3s10	-1.63	0.0354	108.5	66.5	eukaryotic translation initiation factor 3, subunit A
NM_144958	Eif4a1	-4.06	0.00131	1677.2	412.8	eukaryotic translation initiation factor 4A1
NM_013506	Eif4a2	1.6	0.00203	200.1	319.2	eukaryotic translation initiation factor 4A2
NM_138669	Eif4a3	-1.85	0.031	904.8	489	eukaryotic translation initiation factor 4A, isoform 3
NM_007917	Eif4e	-1.8	0.00441	91.5	50.9	eukaryotic translation initiation factor 4E
NM_007918	Eif4ebp1	-1.66	0.0307	418.6	251.8	eukaryotic translation initiation factor 4E binding protein 1
NM_010124	Eif4ebp2	-4.57	0.05	9.85	2.15	eukaryotic translation initiation factor 4E binding protein 2
NM_023743	Eif4enif1	-1.92	0.00765	98	51.1	eukaryotic translation initiation factor 4E nuclear import factor 1
NM_001005331	Eif4g1	-2.77	0.0154	218.5	78.9	eukaryotic translation initiation factor 4, gamma 1
NM_013507	Eif4g2	-3.02	0.0463	47.4	15.7	eukaryotic translation initiation factor 4, gamma 2
NM_033561	Eif4h	-1.62	0.0167	1482	914.6	eukaryotic translation initiation factor 4H
NM_181582	Eif5a	-6.2	0.0138	381.8	61.6	eukaryotic translation initiation factor 5A
NM_010579	Eif6	-4.67	0.0193	328.2	70.3	eukaryotic translation initiation factor 6
NM_023479	Elac2	-2.79	0.00127	34.2	12.2	elaC homolog 2 (E. coli)
NM_023502	Elf2	-2	0.0331	39.5	19.8	E74-like factor 2
NM_007923	Elk4	-5.67	0.0231	10.3	1.81	ELK4, member of ETS oncogene family
NM_007924	Ell	1.27	0.0156	30.5	38.7	elongation factor RNA polymerase II
NM_170777	Elof1	-1.93	0.0431	50.1	25.9	elongation factor 1 homolog (ELF1, S. cerevisiae)
NM_019422	Elovl1	-2.37	0.00766	134	56.6	elongation of very long chain fatty acids (FEN1/Elo2, SUR4/Elo3, yeast)-like 1
NM_130450	Elovl6	-3.57	0.000197	97.2	27.2	ELOVL family member 6, elongation of long chain fatty acids (yeast)
NM_021448	Elp2	-1.95	0.0354	37.3	19.1	elongation protein 2 homolog (S. cerevisiae)
NM_010330	Emb	8.79	0.016	28.2	247.9	embigin
NM_177752	Eme1	-5.33	0.00909	61.3	11.5	essential meiotic endonuclease 1 homolog 1 (S. pombe)
NM_145158	Emilin2	4.11	0.000197	52.1	214.3	elastin microfibril interfacer 2
NM_010129	Emp3	-3.46	0.00193	730.7	211.1	epithelial membrane protein 3
NM_010135	Enah	2.31	0.0469	6.5	15	enabled homolog (Drosophila)
NM_026421	Enoph1	-4.3	0.0045	84	19.6	enolase-phosphatase 1
NM_007934	Enpep	-3.15	0.0192	182.5	57.9	glutamyl aminopeptidase
NM_008813	Enpp1	4.43	0.00751	2.42	10.7	ectonucleotide pyrophosphatase/phosphodiesterase 1
NM_015744	Enpp2	7.5	0.0494	1.17	8.77	ectonucleotide pyrophosphatase/phosphodiesterase 2
NM_175009	Eny2	2.07	0.004	32.7	67.6	enhancer of yellow 2 homolog (Drosophila)
NM_013512	Epb4.1l4a	-2	0.0211	95.7	48	erythrocyte protein band 4.1-like 4a
NM_172663	Epc2	-1.86	0.0117	38.2	20.5	enhancer of polycomb homolog 2 (Drosophila)
NM_134065	Epdr1	3.8	0.015	55.9	212.8	ependymin related protein 1 (zebrafish)
NM_010139	Epha2	-4.07	0.012	38	9.34	Eph receptor A2
NM_010139	Epha2	-2.81	0.00407	22.4	7.97	Eph receptor A2
NM_010143	Ephb3	5.17	0.0151	2.82	14.6	Eph receptor B3
NM_010144	Ephb4	1.53	0.0441	11.7	18	Eph receptor B4
NM_007680	Ephb6	14.6	0.0119	1.51	22	Eph receptor B6
NM_010145	Ephx1	12.1	0.0182	26.3	317.8	epoxide hydrolase 1, microsomal
NM_007943	Eps15	-2.13	0.00163	47.2	22.2	epidermal growth factor receptor pathway substrate 15
NM_007945	Eps8	-2.81	0.0472	103.7	36.9	epidermal growth factor receptor pathway substrate 8
NM_007948	Ercc1	-3.11	0.0035	130.3	41.9	excision repair cross-complementing rodent repair deficiency, complementation group 1
NM_133658	Ercc3	-2.76	0.00429	99.3	35.9	excision repair cross-complementing rodent repair deficiency, complementation group 3
NM_026168	Ergic2	-2.18	0.00909	37.8	17.4	ERGIC and golgi 2
NM_025516	Ergic3	2.67	0.00283	98.1	262	ERGIC and golgi 3
NM_145502	Erlin1	-1.8	0.0283	66.6	37.1	ER lipid raft associated 1
NM_133753	Errfi1	-4.91	0.00665	176.2	35.9	ERBB receptor feedback inhibitor 1
NM_028039	Esco2	-33.2	4.32e-05	22.3	0.67	establishment of cohesion 1 homolog 2 (S. cerevisiae)
NM_007953	Esrra	-1.91	0.0354	30.6	16	estrogen related receptor, alpha
NM_026576	Etaa1	-3.62	0.000623	41.3	11.4	Ewing's tumor-associated antigen 1
NM_144866	Etf1	-5.14	0.000132	325.2	63.2	eukaryotic translation termination factor 1
NM_023154	Ethe1	-3.36	0.007	69.4	20.7	ethylmalonic encephalopathy 1
NM_007960	Etv1	3.05	0.0163	1.95	5.95	ets variant gene 1
NM_008815	Etv4	-3.52	0.00266	34.4	9.79	ets variant gene 4 (E1A enhancer binding protein, E1AF)
NM_007961	Etv6	-3.25	0.0341	3.03	0.932	ets variant gene 6 (TEL oncogene)
NM_007965	Evl	-1.44	0.0135	135.7	94.6	Ena-vasodilator stimulated phosphoprotein
NM_133798	Exdl2	1.46	0.0237	22.9	33.5	exonuclease 3'-5' domain containing 2
NM_016857	Exoc7	1.45	0.0144	29.8	43.2	exocyst complex component 7
NM_025644	Exosc1	-3.27	0.00158	80.3	24.5	exosome component 1
NM_144886	Exosc2	-4.65	0.00415	96.1	20.7	exosome component 2
NM_025513	Exosc3	-3.78	0.0312	19.1	5.06	exosome component 3
NM_175399	Exosc4	-1.26	0.0217	71.5	56.5	exosome component 4
NM_138586	Exosc5	-2	0.0457	25.4	12.7	exosome component 5
NM_028274	Exosc6	-5.28	0.0212	177.2	33.6	exosome component 6
NM_027148	Exosc8	-11.5	0.0064	96.4	8.35	exosome component 8
NM_007971	Ezh2	-4.92	0.0113	81.2	16.5	enhancer of zeste homolog 2 (Drosophila)
NM_010171	F3	30.5	0.00266	2.43	74.2	coagulation factor III
NM_198605	F630043A04Rik	-22	2.33e-05	22.8	1.04	RIKEN cDNA F630043A04 gene
NM_010175	Fadd	-3.34	0.0459	6.42	1.92	Fas (TNFRSF6)-associated via death domain
NM_146094	Fads1	1.92	0.038	356.1	683.2	fatty acid desaturase 1
NM_029629	Fahd2a	2.91	0.0168	5.76	16.8	fumarylacetoacetate hydrolase domain containing 2A
NM_011810	Faim	-1.69	0.0385	29.2	17.2	Fas apoptotic inhibitory molecule
NM_175027	Fancb	-18.3	0.015	32.1	1.75	Fanconi anemia, complementation group B
NM_025850	Fank1	1.62	0.0254	0.379	0.614	fibronectin type 3 and ankyrin repeat domains 1
NM_011811	Farsb	-2.58	0.02	109.3	42.3	phenylalanyl-tRNA synthetase, beta subunit
NM_007987	Fas	3.8	0.0486	0.827	3.14	Fas (TNF receptor superfamily member 6)
NM_007988	Fasn	-2.98	0.0348	375.1	126	fatty acid synthase
NM_023229	Fastk	-1.64	0.0129	34.2	20.9	Fas-activated serine/threonine kinase
NM_172422	Fastkd2	-2.38	0.00616	69.4	29.1	FAST kinase domains 2
NM_027123	Fastkd3	-1.94	0.014	28.1	14.5	FAST kinase domains 3
NM_007991	Fbl	-3.75	0.0356	33.3	8.86	fibrillarin
NM_133754	Fblim1	-1.91	0.0321	12.6	6.56	filamin binding LIM protein 1
NM_011812	Fbln5	48	0.0326	2.25	108.2	fibulin 5
NM_172988	Fbxl4	1.8	0.0157	15.1	27.3	F-box and leucine-rich repeat protein 4
NM_176959	Fbxl7	-2.61	0.0298	3.47	1.33	F-box and leucine-rich repeat protein 7
NM_175127	Fbxo28	-2.95	0.0131	15.6	5.29	F-box protein 28
NM_026346	Fbxo32	6	0.0318	1.5	8.99	F-box protein 32
NM_025386	Fbxo36	4.18	0.00626	3.68	15.4	F-box protein 36
NM_172518	Fbxo42	-1.92	0.0278	17.8	9.25	F-box protein 42
NM_025995	Fbxo5	-21.9	0.00613	256.4	11.7	F-box protein 5
NM_015791	Fbxo8	-1.78	0.0254	629.2	353.6	F-box protein 8
NM_028632	Fcf1	-3.45	0.012	115	33.3	FCF1 small subunit (SSU) processome component homolog (S. cerevisiae)
NM_010188	Fcgr3	2.32	0.000375	0.435	1.01	Fc receptor, IgG, low affinity III
NM_010189	Fcgrt	26.3	0.00127	7.15	188.1	Fc receptor, IgG, alpha chain transporter
NM_199012	Fchsd2	1.9	0.0315	3.64	6.91	FCH and double SH3 domains 2
NM_139309	Fcmd	-5.92	0.0343	3.99	0.674	fukutin
NM_010191	Fdft1	-1.63	0.0438	124.9	76.8	farnesyl diphosphate farnesyl transferase 1
NM_015759	Fgd3	-2.73	0.0144	9.44	3.46	FYVE, RhoGEF and PH domain containing 3
NM_020013	Fgf21	9.2	0.0166	0.363	3.34	fibroblast growth factor 21
NM_008008	Fgf7	137.7	0.0152	3.28	451.3	fibroblast growth factor 7
NM_010211	Fhl1	-2.56	0.00472	296.5	115.7	four and a half LIM domains 1
NM_010212	Fhl2	1.82	0.025	92.7	168.8	four and a half LIM domains 2
NM_177699	Fhod1	-1.32	0.0452	72.3	55	formin homology 2 domain containing 1
NM_133999	Fig4	2.06	0.0495	68.3	140.6	FIG4 homolog (S. cerevisiae)
NM_021891	Fignl1	-16.5	0.00994	13.9	0.843	fidgetin-like 1
NM_024183	Fip1l1	-3.41	0.0224	9.5	2.79	FIP1 like 1 (S. cerevisiae)
NM_011813	Fiz1	-1.36	0.0223	18.1	13.3	Flt3 interacting zinc finger protein 1
NM_024169	Fkbp11	-2.35	0.0038	102.9	43.7	FK506 binding protein 11
NM_008020	Fkbp2	-3.58	0.00202	90.2	25.2	FK506 binding protein 2
NM_013902	Fkbp3	-1.76	0.012	307.4	174.8	FK506 binding protein 3
NM_146018	Flcn	2.05	0.0133	44.2	90.9	folliculin
NM_011711	Fmnl3	-2.96	0.0414	6.28	2.12	formin-like 3
NM_010231	Fmo1	149.4	0.0209	0.751	112.2	flavin containing monooxygenase 1
NM_153118	Fnbp1l	-3.08	0.0272	47.1	15.3	formin binding protein 1-like
NM_173182	Fndc3b	1.89	0.0232	214.4	405.1	fibronectin type III domain containing 3B
NM_145927	Fntb	-4.5	0.0349	7.28	1.62	farnesyltransferase, CAAX box, beta
NM_145927	Fntb	-1.72	0.00924	9.29	5.4	farnesyltransferase, CAAX box, beta
NM_010234	Fos	190.8	0.000671	3.76	716.6	FBJ osteosarcoma oncogene
NM_008036	Fosb	4.68	0.0181	2.42	11.3	FBJ osteosarcoma oncogene B
NM_010235	Fosl1	-14.8	0.0233	103	6.98	fos-like antigen 1
NM_008592	Foxc1	6.13	0.0147	4.62	28.3	forkhead box C1
NM_010225	Foxf2	2.13	0.0341	14.2	30.2	forkhead box F2
NM_008021	Foxm1	-9.61	0.0235	17.6	1.83	forkhead box M1
NM_019739	Foxo1	2.63	0.0209	11.9	31.4	forkhead box O1
NM_008239	Foxq1	2.74	0.0359	3.05	8.37	forkhead box Q1
NM_010236	Fpgs	-2.15	0.0059	16.9	7.83	folylpolyglutamyl synthetase
NM_008042	Fprl1	1.63	0.041	0.335	0.544	formyl peptide receptor 3
NM_019681	Freq	-6.98	0.0107	16.4	2.35	frequenin homolog (Drosophila)
NM_172869	Frmd3	1.43	0.03	0.52	0.744	FERM domain containing 3
NM_009146	Frrs1	-12.4	0.0263	14.4	1.16	ferric-chelate reductase 1
NM_177798	Frs2	1.7	0.0419	10.9	18.5	fibroblast growth factor receptor substrate 2
NM_031380	Fstl3	-7.9	0.00739	51.3	6.49	follistatin-like 3
NM_010239	Fth1	1.8	0.0415	1970	3537.9	ferritin heavy chain 1
NM_133991	Ftsj1	-2.37	0.0399	12.1	5.1	FtsJ homolog 1 (E. coli)
NM_025310	Ftsj3	-3.83	0.00548	373.9	97.7	FtsJ homolog 3 (E. coli)
NM_057172	Fubp1	-2.75	0.000281	49.7	18.1	far upstream element (FUSE) binding protein 1
NM_024243	Fuca1	3.08	0.0354	51.9	160.1	fucosidase, alpha-L- 1, tissue
NM_011046	Furin	-1.43	0.0436	179.4	125.2	furin (paired basic amino acid cleaving enzyme)
NM_139149	Fus	-3.43	0.00838	303.7	88.5	fusion, derived from t(12;16) malignant liposarcoma (human)
NM_010178	Fusip1	-5.77	0.0211	72.4	12.6	FUS interacting protein (serine-arginine rich) 1
NM_010178	Fusip1	-4.61	0.0266	16.6	3.59	FUS interacting protein (serine-arginine rich) 1
NM_016893	Fut8	-2.27	0.00076	34.3	15.1	fucosyltransferase 8
NM_010245	Fv4	-4.07	0.00202	233	57.2	Friend virus susceptibility 4
NM_008044	Fxn	-4.46	0.0161	12.6	2.82	frataxin
NM_008053	Fxr1h	-1.71	0.008	135.7	79.2	fragile X mental retardation gene 1, autosomal homolog
NM_011814	Fxr2	-1.86	0.0342	7	3.77	fragile X mental retardation, autosomal homolog 2
NM_148925	Fyco1	5.34	0.0164	1.15	6.16	FYVE and coiled-coil domain containing 1
NM_027226	Fyttd1	-2.86	0.0062	23.4	8.17	forty-two-three domain containing 1
NM_021457	Fzd1	7.48	0.00486	55.1	412.2	frizzled homolog 1 (Drosophila)
NM_008056	Fzd6	-3.47	0.0255	7.23	2.08	frizzled homolog 6 (Drosophila)
NM_008058	Fzd8	5.61	0.0178	0.977	5.48	frizzled homolog 8 (Drosophila)
NM_019757	Fzr1	-2.26	0.00641	59	26	fizzy/cell division cycle 20 related 1 (Drosophila)
NM_008059	G0s2	3.56	0.033	7.26	25.8	G0/G1 switch gene 2
NM_013716	G3bp1	-5.41	0.00281	118.3	21.9	Ras-GTPase-activating protein SH3-domain binding protein 1
NM_013716	G3bp1	-3.92	0.0447	569.3	145.1	Ras-GTPase-activating protein SH3-domain binding protein 1
NM_026693	Gabarapl2	1.5	0.0332	127.4	190.5	gamma-aminobutyric acid (GABA) A receptor-associated protein-like 2
NM_008065	Gabpa	-3.79	0.00468	9.1	2.4	GA repeat binding protein, alpha
NM_010250	Gabra1	-6.56	0.0339	4.37	0.665	gamma-aminobutyric acid (GABA) A receptor, subunit alpha 1
NM_017369	Gabre	1.51	0.0497	5.77	8.72	gamma-aminobutyric acid (GABA) A receptor, subunit epsilon
NM_007836	Gadd45a	2.56	0.0125	70.2	179.5	growth arrest and DNA-damage-inducible 45 alpha
NM_008655	Gadd45b	1.58	0.00179	28.5	45	growth arrest and DNA-damage-inducible 45 beta
NM_178389	Gale	-3.69	0.00491	54.3	14.7	galactose-4-epimerase, UDP
NM_176963	Galm	2.32	0.0298	10.9	25.3	galactose mutarotase
NM_134189	Galnt10	1.79	0.0168	10.2	18.2	UDP-N-acetyl-alpha-D-galactosamine:polypeptide N-acetylgalactosaminyltransferase 10
NM_015737	Galnt4	-1.74	0.0449	6.65	3.82	UDP-N-acetyl-alpha-D-galactosamine:polypeptide N-acetylgalactosaminyltransferase 4
NM_173739	Galntl4	-4.28	0.015	19	4.44	UDP-N-acetyl-alpha-D-galactosamine:polypeptide N-acetylgalactosaminyltransferase-like 4
NM_025709	Gapvd1	-1.94	0.00433	86.9	44.8	GTPase activating protein and VPS9 domains 1
NM_010256	Gart	-4.77	0.00203	19.8	4.15	phosphoribosylglycinamide formyltransferase
NM_008086	Gas1	22	0.00363	46.2	1017.8	growth arrest specific 1
NM_008087	Gas2	1.76	0.0276	12.2	21.5	growth arrest specific 2
NM_030228	Gas2l1	-2.59	0.00817	30.2	11.6	growth arrest-specific 2 like 1
NM_008091	Gata3	-2.68	0.0202	13.5	5.02	GATA binding protein 3
NM_008092	Gata4	-5.54	0.0067	2.52	0.454	GATA binding protein 4
NM_026033	Gatad1	-3.05	0.0116	101.8	33.4	GATA zinc finger domain containing 1
NM_025961	Gatm	-14.2	0.00229	105	7.37	glycine amidinotransferase (L-arginine:glycine amidinotransferase)
NM_008094	Gba	1.87	0.0145	116.3	217.1	glucosidase, beta, acid
NM_172692	Gba2	1.86	0.00924	16.1	30	glucosidase beta 2
NM_013847	Gcat	-4.03	0.0203	98.8	24.5	glycine C-acetyltransferase (2-amino-3-ketobutyrate-coenzyme A ligase)
NM_008097	Gcdh	1.69	0.0167	17.5	29.6	glutaryl-Coenzyme A dehydrogenase
NM_008102	Gch1	-4.05	0.0167	39.5	9.75	GTP cyclohydrolase 1
NM_177157	Gchfr	-2.1	0.026	112.8	53.8	GTP cyclohydrolase I feedback regulator
NM_020004	Gcn5l2	-2.49	0.0157	74.3	29.8	K(lysine) acetyltransferase 2A
NM_020619	Gcs1	-1.82	0.0401	97.2	53.3	mannosyl-oligosaccharide glucosidase
NM_011819	Gdf15	-2.18	0.0281	167.6	76.9	growth differentiation factor 15
NM_008110	Gdf9	3.55	0.0482	0.869	3.08	growth differentiation factor 9
NM_023608	Gdpd2	463.1	0.0122	0.482	223.1	glycerophosphodiester phosphodiesterase domain containing 2
NM_177367	Gemin4	-4.2	0.00171	10.1	2.4	gem (nuclear organelle) associated protein 4
NM_172558	Gemin5	-3.16	0.00225	99.6	31.5	gem (nuclear organelle) associated protein 5
NM_027189	Gemin7	-1.56	0.0153	53.6	34.4	gem (nuclear organelle) associated protein 7
NM_028758	Gga2	-1.75	0.0141	24.6	14.1	golgi associated, gamma adaptin ear containing, ARF binding protein 2
NM_144786	Ggtl3	3.34	0.0299	3.88	13	gamma-glutamyltransferase 7
NM_031871	Ghdc	1.73	0.0305	7.06	12.2	GH3 domain containing
NM_010284	Ghr	2.53	0.00321	17.4	43.9	growth hormone receptor
NM_030198	Gins3	-3.5	0.017	13	3.71	GINS complex subunit 3 (Psf3 homolog)
NM_024240	Gins4	-1.81	0.000132	95.3	52.7	GINS complex subunit 4 (Sld5 homolog)
NM_019834	Git2	-2.23	0.0322	8.03	3.6	G protein-coupled receptor kinase-interactor 2
NM_008122	Gja7	-2.65	0.037	49.2	18.6	gap junction protein, gamma 1
NM_013463	Gla	-1.66	0.0482	22.8	13.7	galactosidase, alpha
NM_028923	Gle1l	-2.96	0.0154	8.71	2.94	GLE1 RNA export mediator (yeast)
NM_009149	Glg1	1.88	0.000903	34.2	64.4	golgi apparatus protein 1
NM_028608	Glipr1	-3.64	0.00277	7.19	1.97	GLI pathogenesis-related 1 (glioma)
NM_027450	Glipr2	-3.02	0.000929	62.6	20.7	GLI pathogenesis-related 2
NM_133248	Glmn	-1.35	0.0292	26	19.2	glomulin, FKBP associated protein
NM_008132	Glrp1	-4.24	0.0216	2.98	0.702	glutamine repeat protein 1
NM_028419	Glrx5	-2.84	0.00706	355.2	125.2	glutaredoxin 5 homolog (S. cerevisiae)
NM_177130	Glt28d2	1.93	0.0402	10.2	19.7	glycosyltransferase 28 domain containing 2
NM_029626	Glt8d1	2	0.000483	43.8	87.8	glycosyltransferase 8 domain containing 1
NM_198612	Glt8d4	24.1	0.0193	3.66	88.1	glycosyltransferase 8 domain containing 4
NM_008131	Glul	2.38	0.000966	96.5	229.8	glutamate-ammonia ligase (glutamine synthetase)
XM_123193	Gm1824	-2.38	0.0106	61	25.6	gene model 1824, (NCBI)
XM_124054	Gm1835	-4.15	0.0374	161.9	39	gene model 1835, (NCBI)
XM_355056	Gm1883	-1.99	0.0488	20.9	10.5	gene model 1883, (NCBI)
XM_355057	Gm1884	-4.1	0.0213	233	56.8	gene model 1884, (NCBI)
XM_356838	Gm1916	-34.2	0.0216	279.8	8.17	gene model 1916, (NCBI)
XM_357646	Gm1937	-2.26	0.026	13.7	6.08	gene model 1937, (NCBI)
NM_001005419	Gm237	-4.16	0.00438	108.5	26.1	2-aminoethanethiol (cysteamine) dioxygenase
NM_001005419	Gm237	-1.46	0.00363	101.2	69.3	2-aminoethanethiol (cysteamine) dioxygenase
NM_146041	Gmds	2.45	0.0429	44.2	108.5	GDP-mannose 4, 6-dehydratase
NM_020273	Gmeb1	-2.17	0.0101	14.6	6.74	glucocorticoid modulatory element binding protein 1
NM_020567	Gmnn	-22.8	7.51e-06	132.7	5.81	geminin
NM_133708	Gmppa	1.63	0.0306	58.6	95.6	GDP-mannose pyrophosphorylase A
NM_008136	Gna-rs1	-1.77	0.019	14.9	8.44	guanine nucleotide binding protein-like 1
NM_010301	Gna11	-1.5	0.0428	66.5	44.3	guanine nucleotide binding protein, alpha 11
NM_010303	Gna13	-1.4	0.00422	55	39.4	guanine nucleotide binding protein, alpha 13
NM_010306	Gnai3	-1.61	0.00664	290.2	179.7	guanine nucleotide binding protein (G protein), alpha inhibiting 3
NM_019690	Gnas	-1.64	0.0278	30.3	18.4	GNAS (guanine nucleotide binding protein, alpha stimulating) complex locus
NM_023120	Gnb1l	-3.67	0.0051	4.87	1.33	guanine nucleotide binding protein (G protein), beta polypeptide 1-like
NM_013531	Gnb4	-1.77	0.00737	42.4	23.9	guanine nucleotide binding protein (G protein), beta 4
NM_025331	Gng11	2.1	0.0039	5.88	12.4	guanine nucleotide binding protein (G protein), gamma 11
NM_025278	Gng12	-1.9	0.0386	49.3	26	guanine nucleotide binding protein (G protein), gamma 12
NM_010319	Gng7	15.7	0.015	0.453	7.1	guanine nucleotide binding protein (G protein), gamma 7
NM_010320	Gng8	11.6	0.0431	0.452	5.24	guanine nucleotide binding protein (G protein), gamma 8
NM_145552	Gnl2	-1.92	0.00196	138.6	72.1	guanine nucleotide binding protein-like 2 (nucleolar)
NM_178846	Gnl3	-4.64	0.0337	146.5	31.5	guanine nucleotide binding protein-like 3 (nucleolar)
NM_010322	Gnpat	-2.41	0.014	15.1	6.29	glyceronephosphate O-acyltransferase
NM_029364	Gns	2.5	0.000791	143.7	358.8	glucosamine (N-acetyl)-6-sulfatase
NM_018748	Golga4	1.75	0.0441	8.34	14.6	golgi autoantigen, golgin subfamily a, 4
NM_027307	Golm1	-1.65	0.00825	93.4	56.6	golgi membrane protein 1
NM_025673	Golph3	-2.54	0.0191	39.6	15.6	golgi phosphoprotein 3
NM_019650	Gosr2	-2.28	0.00396	55.6	24.5	golgi SNAP receptor complex member 2
NM_010324	Got1	-2.42	0.000785	104.3	43.1	glutamate oxaloacetate transaminase 1, soluble
NM_025663	Gpatch4	-4.23	0.00881	168	39.7	G patch domain containing 4
NM_028487	Gpbp1	-2.46	0.00369	30.2	12.3	GC-rich promoter binding protein 1
NM_011821	Gpc6	13.7	0.000138	8.5	116.1	glypican 6
NM_010271	Gpd1	3.01	0.00938	0.584	1.76	glycerol-3-phosphate dehydrogenase 1 (soluble)
NM_010274	Gpd2	-2.4	0.000599	351.1	146.5	glycerol phosphate dehydrogenase 2, mitochondrial
NM_023122	Gpm6b	8.5	0.0136	4.2	35.7	glycoprotein m6b
NM_030084	Gpr108	1.73	0.0442	37.6	64.9	G protein-coupled receptor 108
NM_031999	Gpr137b	-1.76	0.0465	152.6	86.8	G protein-coupled receptor 137B
NM_201367	Gpr176	21.3	0.023	4.67	99.4	G protein-coupled receptor 176
NM_008157	Gpr19	2.59	0.0158	5.44	14.1	G protein-coupled receptor 19
NM_018882	Gpr56	-5.28	0.00366	27.6	5.22	G protein-coupled receptor 56
NM_173036	Gpr97	-5.91	0.0411	27.9	4.73	G protein-coupled receptor 97
NM_173036	Gpr97	-4.09	0.000386	67.3	16.4	G protein-coupled receptor 97
NM_181444	Gprc5a	-1.87	0.0107	46.2	24.7	G protein-coupled receptor, family C, group 5, member A
NM_183183	Gprin3	23.1	0.0346	0.911	21	GPRIN family member 3
NM_145370	Gps1	-1.78	0.0227	515.5	289.8	G protein pathway suppressor 1
NM_029522	Gpsm2	-3.89	0.017	35.4	9.09	G-protein signalling modulator 2 (AGS3-like, C. elegans)
NM_134116	Gpsm3	8.38	0.0035	0.623	5.22	G-protein signalling modulator 3 (AGS3-like, C. elegans)
NM_008160	Gpx1	-1.27	0.0307	143.5	112.6	glutathione peroxidase 1
NM_010343	Gpx5	-4.44	0.00675	3.29	0.742	glutathione peroxidase 5
NM_172768	Gramd1b	6.31	0.0268	0.704	4.44	GRAM domain containing 1B
NM_019518	Grasp	-1.41	0.0433	44	31.2	GRP1 (general receptor for phosphoinositides 1)-associated scaffold protein
NM_013535	Grcc10	2.18	0.0299	177.1	386.8	gene rich cluster, C10 gene
NM_011824	Grem1	2.47	0.0133	32.8	81	gremlin 1
NM_146072	Grik1	-1.38	0.0399	0.504	0.365	glutamate receptor, ionotropic, kainate 1
NM_010349	Grik2	2.6	0.0174	1.12	2.91	glutamate receptor, ionotropic, kainate 2 (beta 2)
NM_008168	Grik5	5.26	0.013	1.41	7.39	glutamate receptor, ionotropic, kainate 5 (gamma 2)
NM_023168	Grina	3.77	0.0244	46	173.3	glutamate receptor, ionotropic, N-methyl D-aspartate-associated protein 1 (glutamate binding)
NM_008175	Grn	2.42	0.00854	54	130.6	granulin
NM_153419	Grwd1	-6.39	0.00319	87	13.6	glutamate-rich WD repeat containing 1
NM_026960	Gsdmdc1	4.1	0.0296	21.7	88.9	gasdermin D
NM_019827	Gsk3b	2.6	0.0136	19.8	51.5	glycogen synthase kinase 3 beta
NM_146120	Gsn	2.89	0.0143	351.1	1015	gelsolin
NM_146066	Gspt1	-3.32	0.0139	269	81	G1 to S phase transition 1
NM_010344	Gsr	-4.74	0.00243	55.6	11.7	glutathione reductase
NM_008182	Gsta2	-4.32	0.0203	78.2	18.1	glutathione S-transferase, alpha 2 (Yc2)
NM_010356	Gsta3	10.3	0.00953	0.306	3.16	glutathione S-transferase, alpha 3
NM_008183	Gstm2	5.6	5.17e-05	20.2	112.9	glutathione S-transferase, mu 2
NM_010360	Gstm5	1.89	0.0181	24.4	46.2	glutathione S-transferase, mu 5
NM_008184	Gstm6	3.05	0.00275	2.02	6.16	glutathione S-transferase, mu 6
NM_133994	Gstt3	-7.35	0.0382	1.77	0.241	glutathione S-transferase, theta 3
NM_175335	Gtf2a1	1.52	0.0364	61.3	93.2	general transcription factor II A, 1
NM_023630	Gtf2a1l	2.13	0.0375	0.388	0.825	general transcription factor IIA, 1-like
NM_028812	Gtf2e1	-1.43	0.0353	37.6	26.2	general transcription factor II E, polypeptide 1 (alpha subunit)
NM_133801	Gtf2f1	-4.14	0.0218	42.7	10.3	general transcription factor IIF, polypeptide 1
NM_026816	Gtf2f2	-3.33	0.00917	47.5	14.3	general transcription factor IIF, polypeptide 2
NM_008186	Gtf2h1	-1.69	0.0429	24.4	14.4	general transcription factor II H, polypeptide 1
NM_022011	Gtf2h2	-2.43	0.0316	54.3	22.3	general transcription factor II H, polypeptide 2
NM_181410	Gtf2h3	-1.48	0.0328	32.4	21.8	general transcription factor IIH, polypeptide 3
NM_010364	Gtf2h4	-2.35	0.00417	15.1	6.41	general transcription factor II H, polypeptide 4
NM_025652	Gtf3a	-3.37	0.00659	45.4	13.5	general transcription factor III A
NM_172977	Gtf3c4	-2.51	0.0057	15.8	6.28	general transcription factor IIIC, polypeptide 4
NM_026113	Gtf3c6	-3.59	0.00274	94.1	26.2	general transcription factor IIIC, polypeptide 6, alpha
NM_025293	Gtlf3a	-2.78	0.0474	26.1	9.36	gene trap locus F3a
NM_025294	Gtlf3b	4.15	0.00676	8.66	35.9	gene trap locus F3b
NM_027000	Gtpbp4	-2.09	0.0021	92.1	44	GTP binding protein 4
NM_013882	Gtse1	-40	0.0154	50.8	1.27	G two S phase expressed protein 1
NM_008191	Guca2b	-1.96	0.0299	1.1	0.563	guanylate cyclase activator 2b (retina)
NM_008193	Guk1	-1.38	0.024	177.3	128.7	guanylate kinase 1
NM_027863	Gypc	2.11	0.0015	128.5	271	glycophorin C
NM_010373	Gzme	-9.4	0.00889	6	0.638	granzyme E
NM_027304	H1fnt	-1.69	0.0294	1.7	1.01	H1 histone family, member N, testis-specific
NM_013543	H2-Ke6	2.19	0.0101	12.5	27.3	H2-K region expressed gene 6
NM_013819	H2-M3	1.46	0.0331	4.82	7.04	histocompatibility 2, M region locus 3
NM_010398	H2-T23	6.59	0.0299	6.74	44.4	histocompatibility 2, T region locus 23
NM_010436	H2afx	-9.29	0.000218	205	22.1	H2A histone family, member X
NM_016750	H2afz	-4.28	0.0181	1994.5	466.1	H2A histone family, member Z
NM_173371	H6pd	1.97	0.0267	21.6	42.6	hexose-6-phosphate dehydrogenase (glucose 1-dehydrogenase)
NM_019975	Hacl1	13.6	0.00913	1.63	22.2	2-hydroxyacyl-CoA lyase 1
NM_178878	Hadha	-1.61	0.0217	26.9	16.7	hydroxyacyl-Coenzyme A dehydrogenase/3-ketoacyl-Coenzyme A thiolase/enoyl-Coenzyme A hydratase (trifunctional protein), alpha subunit
NM_145558	Hadhb	-1.57	0.0142	54.6	34.8	hydroxyacyl-Coenzyme A dehydrogenase/3-ketoacyl-Coenzyme A thiolase/enoyl-Coenzyme A hydratase (trifunctional protein), beta subunit
NM_008214	Hars	-3.31	0.0139	59.3	17.9	histidyl-tRNA synthetase
NM_026115	Hat1	-7.96	0.0174	54.3	6.82	histone aminotransferase 1
NM_011826	Hax1	-1.6	0.00391	92.3	57.6	HCLS1 associated X-1
NM_008218	Hba-a1	-22.7	0.0239	18.9	0.834	hemoglobin alpha, adult chain 1
NM_010415	Hbegf	-6.23	0.000516	20.1	3.22	heparin-binding EGF-like growth factor
NM_153198	Hbp1	3.19	0.0168	3.15	10	high mobility group box transcription factor 1
NM_181821	Hcfc1r1	2.36	0.00687	164	386.9	host cell factor C1 regulator 1 (XPO1-dependent)
NM_144919	Hdac11	10.3	0.044	0.712	7.32	histone deacetylase 11
NM_008229	Hdac2	-1.73	0.0107	381.6	220.6	histone deacetylase 2
NM_207225	Hdac4	4.88	0.0325	18.6	91	histone deacetylase 4
NM_010412	Hdac5	1.79	0.0399	59.3	106.1	histone deacetylase 5
NM_026812	Hddc3	2.22	0.00219	54.5	120.9	HD domain containing 3
NM_133808	Hdlbp	-1.91	0.0472	42.5	22.2	high density lipoprotein (HDL) binding protein
NM_144835	Heatr1	-3.06	0.00202	45.5	14.9	HEAT repeat containing 1
NM_026101	Herc4	-1.81	0.00248	42.8	23.6	hect domain and RLD 4
NM_022331	Herpud1	1.59	0.0173	38.3	60.8	homocysteine-inducible, endoplasmic reticulum stress-inducible, ubiquitin-like domain member 1
NM_020586	Herpud2	2.04	0.0415	15.9	32.5	HERPUD family member 2
NM_010421	Hexa	3.63	0.0144	162	587.7	hexosaminidase A
NM_010424	Hfe	-1.57	0.05	2.09	1.34	hemochromatosis
NM_010427	Hgf	22.7	0.0307	1.83	41.5	hepatocyte growth factor
NM_008244	Hgs	-1.62	0.0323	34.9	21.6	HGF-regulated tyrosine kinase substrate
NM_019814	Higd1a	-5.31	0.0135	186.5	35.1	HIG1 domain family, member 1A
NM_008248	Hint1	-2.01	0.0271	1145.4	571	histidine triad nucleotide binding protein 1
NM_145070	Hip1r	-3.52	0.00257	15.9	4.52	huntingtin interacting protein 1 related
NM_172746	Hirip3	-9.31	0.0103	103.1	11.1	HIRA interacting protein 3
NM_010377	Hist1h1t	-2.13	0.00646	1.69	0.794	histone cluster 1, H1t
NM_175658	Hist1h2aa	-2.59	0.0169	203	78.3	histone cluster 1, H2aa
NM_178189	Hist1h2ac	-2.54	0.00212	3.18	1.25	histone cluster 1, H2ac
NM_178187	Hist1h2ae	-5.47	0.0196	5.96	1.09	histone cluster 1, H2ae
NM_175661	Hist1h2af	-16.2	0.000577	1362.9	84.3	histone cluster 1, H2af
NM_178183	Hist1h2ak	-18.7	0.00459	622.9	33.2	histone cluster 1, H2ak
NM_178184	Hist1h2an	-30.5	0.000261	1544.4	50.6	histone cluster 1, H2an
NM_175665	Hist1h2bk	-1.66	0.0261	24.6	14.8	histone cluster 1, H2bk
NM_175654	Hist1h4d	-7.29	0.0384	3.34	0.458	histone cluster 1, H4d
NM_175655	Hist1h4f	-5.55	0.00127	15.9	2.87	histone cluster 1, H4f
NM_178212	Hist2h2aa2	-12.6	0.000716	1926	153.3	histone cluster 2, H2aa2
NM_175662	Hist2h2ac	-17.4	0.00376	1049.2	60.3	histone cluster 2, H2ac
NM_019469	Hist2h3c1	-2.32	0.00426	54.9	23.7	histone cluster 2, H3c1
NM_033596	Hist2h4	-4.95	0.00473	18.7	3.78	histone cluster 2, H4
NM_178218	Hist3h2a	-4.65	0.0323	13	2.79	histone cluster 3, H2a
NM_010438	Hk1	-3.08	0.00998	66.6	21.6	hexokinase 1
NM_013820	Hk2	-3.17	0.0387	75.4	23.8	hexokinase 2
NM_008250	Hlx	-2.08	0.0473	95.4	45.8	H2.0-like homeobox
NM_013551	Hmbs	-2.88	0.00112	50	17.4	hydroxymethylbilane synthase
NM_177649	Hmcn2	2.74	0.0257	2.77	7.6	hemicentin 2
NM_016660	Hmga1	-9.03	0.0386	84.7	9.37	high mobility group AT-hook 1
NM_010441	Hmga2	-7.26	0.0211	227.6	31.4	high mobility group AT-hook 2
NM_008253	Hmgb3	-7.51	0.0157	160.3	21.3	high mobility group box 3
NM_008251	Hmgn1	-3.79	0.0144	277.1	73	high mobility group nucleosomal binding domain 1
NM_016957	Hmgn2	-3.57	0.00253	408.6	114.4	high mobility group nucleosomal binding domain 2
NM_026122	Hmgn3	-2.96	0.0195	209.1	70.7	high mobility group nucleosomal binding domain 3
NM_010442	Hmox1	6.25	0.0109	100.6	629.3	heme oxygenase (decycling) 1
NM_010445	Hmx1	-1.58	0.0356	1.16	0.734	H6 homeo box 1
NM_008258	Hn1	-3.89	0.0154	280.1	71.9	hematological and neurological expressed sequence 1
NM_008258	Hn1	-3.34	0.00813	562.3	168.2	hematological and neurological expressed sequence 1
NM_198937	Hn1l	-13.1	0.00989	79.3	6.05	hematological and neurological expressed 1-like
NM_182650	Hnrnpa2b1	-3.91	0.00394	451.7	115.4	heterogeneous nuclear ribonucleoprotein A2/B1
NM_177301	Hnrnpl	-3.07	0.0466	111.7	36.4	heterogeneous nuclear ribonucleoprotein L
NM_028871	Hnrnpr	-1.44	0.0128	54.3	37.8	heterogeneous nuclear ribonucleoprotein R
NM_016805	Hnrnpu	-3.95	0.00116	297.2	75.2	heterogeneous nuclear ribonucleoprotein U
NM_146130	Hnrpa3	-5.57	0.00551	45.7	8.21	heterogeneous nuclear ribonucleoprotein A3
NM_146130	Hnrpa3	-3.77	0.000496	824.6	218.5	heterogeneous nuclear ribonucleoprotein A3
NM_010448	Hnrpab	-7.5	0.0363	475.1	63.3	heterogeneous nuclear ribonucleoprotein A/B
NM_133834	Hnrpf	-2.88	0.000738	564.7	196.1	heterogeneous nuclear ribonucleoprotein F
NM_021510	Hnrph1	-4.65	0.0268	132.5	28.5	heterogeneous nuclear ribonucleoprotein H1
NM_025279	Hnrpk	-2.35	0.0393	301.9	128.7	heterogeneous nuclear ribonucleoprotein K
NM_144802	Hnrpll	-2.18	0.00889	138.6	63.7	heterogeneous nuclear ribonucleoprotein L-like
NM_029804	Hnrpm	-3.39	0.000737	460.5	135.8	heterogeneous nuclear ribonucleoprotein M
NM_183174	Homez	1.89	0.0432	7.94	15	homeodomain leucine zipper-encoding gene
NM_008263	Hoxa10	2.16	0.0269	85.2	184.1	homeo box A10
NM_010456	Hoxa9	-1.46	0.00677	21.7	14.8	homeo box A9
NM_010466	Hoxc8	2.15	0.0288	4.83	10.4	homeo box C8
NM_017370	Hp	5.66	0.019	0.755	4.27	haptoglobin
NM_008277	Hpd	1.61	0.00942	0.94	1.51	4-hydroxyphenylpyruvic acid dioxygenase
NM_008278	Hpgd	11.1	0.0431	0.698	7.73	hydroxyprostaglandin dehydrogenase 15 (NAD)
NM_013556	Hprt1	-3.15	0.0145	289.4	92	hypoxanthine guanine phosphoribosyl transferase 1
NM_021877	Hr	-3.64	0.0295	22.7	6.25	hairless
NM_008284	Hras1	-3.96	0.00726	102.1	25.8	Harvey rat sarcoma virus oncogene 1
NM_139269	Hrasls3	-1.39	0.022	45.1	32.4	phospholipase A2, group XVI
NM_010472	Hrb	-1.85	0.0449	59.6	32.3	ArfGAP with FG repeats 1
NM_008287	Hrsp12	2.03	0.00632	29.3	59.5	heat-responsive protein 12
NM_010474	Hs3st1	4.93	0.0377	0.498	2.45	heparan sulfate (glucosamine) 3-O-sulfotransferase 1
NM_015819	Hs6st2	-4.09	0.0173	1.45	0.354	heparan sulfate 6-O-sulfotransferase 2
NM_008288	Hsd11b1	47.5	0.00238	0.917	43.5	hydroxysteroid 11-beta dehydrogenase 1
NM_153193	Hsd3b2	-2.25	0.0189	1.03	0.459	hydroxy-delta-5-steroid dehydrogenase, 3 beta- and steroid delta-isomerase 2
NM_013559	Hsp110	-2.72	0.0375	72.7	26.7	heat shock 105kDa/110kDa protein 1
NM_008302	Hsp90ab1	-2.16	0.0126	1195.3	553.9	heat shock protein 90 alpha (cytosolic), class B member 1
NM_011631	Hsp90b1	-2	0.0382	308.2	154.1	heat shock protein 90, beta (Grp94), member 1
NM_015765	Hspa14	-3.14	0.00241	156.2	49.7	heat shock protein 14
NM_013558	Hspa1l	-4.37	0.0213	6.55	1.5	heat shock protein 1-like
NM_008300	Hspa4	-5.99	0.0117	43.9	7.33	heat shock protein 4
NM_011020	Hspa4l	-4.25	0.0275	59.9	14.1	heat shock protein 4 like
NM_022310	Hspa5	-1.85	5.14e-05	700.8	379.2	heat shock protein 5
NM_010481	Hspa9	-2.99	0.0473	502.2	168.2	heat shock protein 9
NM_024441	Hspb2	2.1	0.0414	2.63	5.5	heat shock protein 2
NM_010477	Hspd1	-11.6	0.00406	204.5	17.6	heat shock protein 1 (chaperonin)
NM_010477	Hspd1	-9.03	0.0017	272.7	30.2	heat shock protein 1 (chaperonin)
NM_010477	Hspd1	-6.08	0.00431	665.2	109.4	heat shock protein 1 (chaperonin)
NM_008303	Hspe1	-3.88	0.00454	1140.9	294.2	heat shock protein 1 (chaperonin 10)
NM_019752	Htra2	-2.3	0.0375	96.8	42.1	HtrA serine peptidase 2
NM_028752	Hvcn1	2.94	0.0385	7.12	20.9	hydrogen voltage-gated channel 1
NM_026347	Iah1	2.23	0.0454	45.8	102	isoamyl acetate-hydrolyzing esterase 1 homolog (S. cerevisiae)
NM_008318	Ibsp	-1.86	0.0261	2.12	1.14	integrin binding sialoprotein
NM_031156	Ide	-3.49	0.00132	14.4	4.14	insulin degrading enzyme
NM_010497	Idh1	2.21	0.0326	20.2	44.7	isocitrate dehydrogenase 1 (NADP+), soluble
NM_173011	Idh2	-1.74	0.0274	34.6	19.9	isocitrate dehydrogenase 2 (NADP+), mitochondrial
NM_029573	Idh3a	-3.73	0.0153	257.5	69	isocitrate dehydrogenase 3 (NAD+) alpha
NM_008323	Idh3g	-1.38	0.0329	147.6	107.2	isocitrate dehydrogenase 3 (NAD+), gamma
NM_145360	Idi1	-7.13	0.0143	84.7	11.9	isopentenyl-diphosphate delta isomerase
NM_145360	Idi1	-6.22	0.00214	87	14	isopentenyl-diphosphate delta isomerase
NM_008325	Idua	4.08	0.0331	0.781	3.19	iduronidase, alpha-L-
NM_010499	Ier2	4.06	0.0102	131.7	534.2	immediate early response 2
NM_008327	Ifi202b	-1.86	0.00725	59.7	32.1	interferon activated gene 202B
NM_008329	Ifi204	-2.54	0.0357	28.8	11.4	interferon activated gene 204
NM_030694	Ifitm2	1.83	0.00988	338.4	619	interferon induced transmembrane protein 2
NM_025378	Ifitm3	1.85	0.0478	446.9	828	interferon induced transmembrane protein 3
NM_013562	Ifrd1	-3.01	0.00552	378.1	125.5	interferon-related developmental regulator 1
NM_026298	Ift172	2.53	0.00728	7.39	18.7	intraflagellar transport 172 homolog (Chlamydomonas)
NM_009879	Ift81	2.7	0.0288	4.43	12	intraflagellar transport 81 homolog (Chlamydomonas)
NM_010513	Igf1r	1.99	0.0497	39.5	78.9	insulin-like growth factor I receptor
NM_183029	Igf2bp2	-1.66	0.00438	34.7	20.9	insulin-like growth factor 2 mRNA binding protein 2
NM_010515	Igf2r	2.67	0.0459	4.75	12.7	insulin-like growth factor 2 receptor
NM_008342	Igfbp2	-47.5	0.000545	1478.7	31.1	insulin-like growth factor binding protein 2
NM_010517	Igfbp4	36.7	0.0333	1.37	50.1	insulin-like growth factor binding protein 4
NM_010518	Igfbp5	3.9	0.0179	2.58	10	insulin-like growth factor binding protein 5
NM_008048	Igfbp7	3.64	0.0249	534.4	1942.8	insulin-like growth factor binding protein 7
NM_170599	Igsf11	-12	0.00651	6.93	0.577	immunoglobulin superfamily, member 11
NM_207205	Igsf3	2.1	0.0442	8.78	18.4	immunoglobulin superfamily, member 3
NM_033608	Igsf9	-6.97	0.0332	1.99	0.286	immunoglobulin superfamily, member 9
NM_018738	Igtp	6.78	0.00984	0.481	3.26	interferon gamma induced GTPase
NM_019777	Ikbke	7.83	0.0365	1.51	11.8	inhibitor of kappaB kinase epsilon
NM_008359	Il17ra	-2.4	0.00794	18.2	7.59	interleukin 17 receptor A
NM_031167	Il1rn	14.7	0.00207	0.364	5.34	interleukin 1 receptor antagonist
NM_013563	Il2rg	-7.31	0.0492	14.1	1.93	interleukin 2 receptor, gamma chain
NM_133775	Il33	1.38	0.0478	31.7	43.7	interleukin 33
NM_008369	Il3ra	4.88	0.00659	4.55	22.2	interleukin 3 receptor, alpha chain
NM_010215	Il4i1	1.41	0.025	0.625	0.88	interleukin 4 induced 1
NM_031168	Il6	18.1	0.00739	0.966	17.5	interleukin 6
NM_010560	Il6st	3.13	0.000326	80.2	250.8	interleukin 6 signal transducer
NM_026374	Ilf2	-4.41	0.00335	46.6	10.6	interleukin enhancer binding factor 2
NM_023343	Ilkap	-1.67	0.0251	33	19.7	integrin-linked kinase-associated serine/threonine phosphatase 2C
NM_173751	Ilvbl	1.74	0.0333	68.7	119.4	ilvB (bacterial acetolactate synthase)-like
NM_029673	Immt	-2.17	0.0201	159	73.2	inner membrane protein, mitochondrial
NM_178601	Imp4	-7.08	0.0272	65.7	9.28	IMP4, U3 small nucleolar ribonucleoprotein, homolog (yeast)
NM_018864	Impa1	-2.82	0.0177	87	30.8	inositol (myo)-1(or 4)-monophosphatase 1
NM_011829	Impdh1	-3.81	0.00609	26.5	6.95	inosine 5'-phosphate dehydrogenase 1
NM_011830	Impdh2	-4.27	0.00197	171	40	inosine 5'-phosphate dehydrogenase 2
NM_172696	Inadl	7.96	0.000733	5.9	47	InaD-like (Drosophila)
NM_016692	Incenp	-20.2	0.00713	111.7	5.52	inner centromere protein
NM_010564	Inha	2.98	0.0206	2.85	8.47	inhibin alpha
NM_009349	Inmt	31.9	0.00147	0.29	9.25	indolethylamine N-methyltransferase
NM_033134	Inpp5e	2.23	0.00982	5.82	13	inositol polyphosphate-5-phosphatase E
NM_178082	Insig2	1.45	0.0189	27.7	40.3	insulin induced gene 2
NM_013754	Insl6	-2.29	0.0434	0.908	0.397	insulin-like 6
NM_026748	Ints1	-1.83	0.0286	84.3	46	integrator complex subunit 1
NM_027421	Ints2	-1.99	0.0314	68.5	34.4	integrator complex subunit 2
NM_145540	Ints3	-2.12	0.00928	19.3	9.11	integrator complex subunit 3
NM_176843	Ints5	-2.67	0.00882	21.7	8.14	integrator complex subunit 5
NM_178112	Ints8	-2.29	0.035	91.6	39.9	integrator complex subunit 8
NM_153414	Ints9	-2.04	0.0322	16.1	7.89	integrator complex subunit 9
NM_177128	Iqcb1	-1.91	0.00441	9.61	5.04	IQ calmodulin-binding motif containing 1
NM_008393	Irx3	2.25	0.0233	13.7	30.9	Iroquois related homeobox 3 (Drosophila)
NM_018826	Irx5	1.46	0.0258	30.3	44.2	Iroquois related homeobox 5 (Drosophila)
NM_026531	Isg20l1	-2.5	0.0153	29.7	11.9	apoptosis enhancing nuclease
NM_012043	Islr	655.3	0.0217	1.03	677.9	immunoglobulin superfamily containing leucine-rich repeat
NM_133934	Isy1	-3.56	0.0117	78	21.9	ISY1 splicing factor homolog (S. cerevisiae)
NM_028007	Itfg1	1.69	0.0245	24.3	41	integrin alpha FG-GAP repeat containing 1
NM_207217	Itfg3	2.43	0.00737	39.5	95.9	integrin alpha FG-GAP repeat containing 3
NM_010577	Itga5	-2.77	0.0456	14.3	5.17	integrin alpha 5 (fibronectin receptor alpha)
NM_008397	Itga6	-13.3	0.0386	7.47	0.563	integrin alpha 6
NM_008398	Itga7	-3.4	0.000579	243.2	71.6	integrin alpha 7
NM_008403	Itgb1bp1	-1.58	0.0208	102	64.7	integrin beta 1 binding protein 1
NM_145467	Itgbl1	4.53	0.00598	0.324	1.47	integrin, beta-like 1
NM_008410	Itm2b	7.86	0.0386	96.2	755.5	integral membrane protein 2B
NM_022417	Itm2c	4.09	0.00675	9.81	40.1	integral membrane protein 2C
NM_025922	Itpa	-3.04	0.00899	42.8	14.1	inosine triphosphatase (nucleoside triphosphate pyrophosphatase)
NM_010585	Itpr1	2.79	0.0409	7.18	20	inositol 1,4,5-triphosphate receptor 1
NM_019826	Ivd	1.99	0.0145	30.2	60.2	isovaleryl coenzyme A dehydrogenase
NM_028582	Ivns1abp	-7.5	0.0229	36.3	4.84	influenza virus NS1A binding protein
NM_172132	Jmjd2b	1.89	0.00548	11.8	22.2	lysine (K)-specific demethylase 4B
NM_029842	Jmjd5	-1.81	0.0289	9.08	5.02	jumonji domain containing 5
NM_033398	Jmjd6	-2.51	0.00586	220.4	87.8	jumonji domain containing 6
NM_028792	Josd1	-1.5	0.0208	114.1	76.3	Josephin domain containing 1
NM_029248	Josd3	-3.46	0.00163	232.8	67.2	TATA box binding protein (Tbp)-associated factor, RNA polymerase I, D
NM_028001	Jsrp1	-2.48	0.0423	9.54	3.85	junctional sarcoplasmic reticulum protein 1
NM_008416	Junb	2.37	0.00918	11.9	28.1	Jun-B oncogene
NM_053092	Kars	-2.86	0.0271	293.6	102.6	lysyl-tRNA synthetase
NM_011835	Katna1	-1.97	0.0107	47.6	24.2	katanin p60 (ATPase-containing) subunit A1
NM_178929	Kazald1	2.81	0.0179	2.33	6.54	Kazal-type serine peptidase inhibitor domain 1
NM_145958	Kbtbd2	-2.23	0.0369	15.9	7.12	kelch repeat and BTB (POZ) domain containing 2
NM_010599	Kcnab3	-2.45	0.0277	3.33	1.36	potassium voltage-gated channel, shaker-related subfamily, beta member 3
NM_021342	Kcne4	37.5	0.019	0.46	17.3	potassium voltage-gated channel, Isk-related subfamily, gene 4
NM_153512	Kcng3	-2.69	0.0161	0.927	0.345	potassium voltage-gated channel, subfamily G, member 3
NM_008425	Kcnj2	35	0.013	0.615	21.5	potassium inwardly-rectifying channel, subfamily J, member 2
NM_008429	Kcnj9	-2.1	0.045	7.69	3.66	potassium inwardly-rectifying channel, subfamily J, member 9
NM_010607	Kcnk2	-11	0.0252	11.3	1.02	potassium channel, subfamily K, member 2
NM_021452	Kcnmb4	7.67	0.0289	4.75	36.4	potassium large conductance calcium-activated channel, subfamily M, beta member 4
NM_008433	Kcnn4	-6.55	0.000971	89.4	13.7	potassium intermediate/small conductance calcium-activated channel, subfamily N, member 4
NM_153143	Kctd11	-2.39	0.0146	183.4	76.8	potassium channel tetramerisation domain containing 11
NM_146188	Kctd15	2.93	0.00782	65.2	190.7	potassium channel tetramerisation domain containing 15
NM_030211	Kctd18	2.7	0.0168	3.59	9.69	potassium channel tetramerisation domain containing 18
NM_177791	Kctd19	3.9	0.01	0.199	0.777	potassium channel tetramerisation domain containing 19
NM_183285	Kctd2	2.02	0.00626	89	179.4	potassium channel tetramerisation domain containing 2
NM_025888	Kctd20	-1.83	0.0398	26.7	14.6	potassium channel tetramerisation domain containing 20
NM_027008	Kctd5	-2.31	0.0433	70.1	30.3	potassium channel tetramerisation domain containing 5
NM_027782	Kctd6	1.27	0.0354	18.8	23.9	potassium channel tetramerisation domain containing 6
NM_134073	Kctd9	-2.69	0.0384	38.8	14.4	potassium channel tetramerisation domain containing 9
NM_025841	Kdelr2	-3.06	0.0371	27.9	9.12	KDEL (Lys-Asp-Glu-Leu) endoplasmic reticulum protein retention receptor 2
NM_134090	Kdelr3	-2.12	0.00833	59.4	28	KDEL (Lys-Asp-Glu-Leu) endoplasmic reticulum protein retention receptor 3
NM_010158	Khdrbs3	-6.37	0.0329	21.6	3.39	KH domain containing, RNA binding, signal transduction associated 3
NM_010615	Kif11	-52.1	0.0322	54.7	1.05	kinesin family member 11
NM_139303	Kif18a	-18	0.032	32.6	1.81	kinesin family member 18A
NM_009004	Kif20a	-51.7	0.0019	460.7	8.91	kinesin family member 20A
NM_016705	Kif21a	1.45	0.0326	16.5	23.9	kinesin family member 21A
NM_024245	Kif23	-87.4	0.0465	85.9	0.983	kinesin family member 23
NM_177757	Kif26b	7.85	0.00631	3.1	24.4	kinesin family member 26B
NM_008442	Kif2a	-3.21	0.0133	59.5	18.5	kinesin family member 2A
NM_008445	Kif3c	1.25	0.0499	78.5	98	kinesin family member 3C
NM_008446	Kif4	-30.4	0.00345	52	1.71	kinesin family member 4
NM_010629	Kifap3	2.54	0.00889	43.7	111.2	kinesin-associated protein 3
NM_013598	Kitl	5.03	0.0075	0.901	4.53	kit ligand
NM_029091	Klc4	2.21	0.00109	25.8	57.2	kinesin light chain 4
NM_013692	Klf10	-8.5	0.0204	95.2	11.2	Kruppel-like factor 10
NM_178357	Klf11	-1.97	0.0418	9.35	4.75	Kruppel-like factor 11
NM_008452	Klf2	1.83	0.0169	8.54	15.6	Kruppel-like factor 2 (lung)
NM_011803	Klf6	-2.2	0.0118	68.1	31	Kruppel-like factor 6
NM_145605	Klhdc4	-3	0.00488	18.1	6.02	kelch domain containing 4
NM_173427	Klhdc7a	-4.38	0.018	2.69	0.614	kelch domain containing 7A
NM_172871	Klhl9	-1.57	0.00553	14.7	9.34	kelch-like 9 (Drosophila)
NM_010640	Klk1b11	-2.54	0.0242	3.58	1.41	kallikrein 1-related peptidase b11
NM_020268	Klk1b27	6.89	0.0173	0.923	6.37	kallikrein 1-related peptidase b27
NM_201375	Kng2	6.45	0.0252	0.945	6.09	kininogen 2
NM_008465	Kpna1	-3.65	0.0286	6.83	1.87	karyopherin (importin) alpha 1
NM_010655	Kpna2	-20.1	0.000718	303.9	15.1	karyopherin (importin) alpha 2
NM_010655	Kpna2	-14.1	1.09e-05	556	39.4	karyopherin (importin) alpha 2
NM_008466	Kpna3	-9.92	0.0195	9.38	0.945	karyopherin (importin) alpha 3
NM_008379	Kpnb1	-4.33	0.00683	179.3	41.4	karyopherin (importin) beta 1
NM_008379	Kpnb1	-2.46	0.0448	288.1	116.9	karyopherin (importin) beta 1
NM_021284	Kras	-5.9	8.87e-05	30.6	5.18	v-Ki-ras2 Kirsten rat sarcoma viral oncogene homolog
NM_133922	Krba1	2.73	0.00154	8.22	22.4	KRAB-A domain containing 1
NM_145416	Kri1	-1.45	0.0117	28.4	19.6	KRI1 homolog (S. cerevisiae)
NM_178610	Krr1	-3.79	0.000752	27.1	7.14	KRR1, small subunit (SSU) processome component, homolog (yeast)
NM_010662	Krt13	-13.3	0.0119	10.9	0.819	keratin 13
NM_008471	Krt19	-33.7	0.000373	15.1	0.45	keratin 19
NM_133357	Krt75	-1.38	0.0142	0.51	0.37	keratin 75
NM_029571	Kti12	-4.92	0.000724	38.7	7.86	KTI12 homolog, chromatin associated (S. cerevisiae)
NM_008483	Lamb2	2.51	0.0077	114.2	287	laminin, beta 2
NM_008484	Lamb3	-13.9	0.0175	40.9	2.95	laminin, beta 3
NM_010685	Lamp2	2.66	0.044	72.1	192.1	lysosomal-associated membrane protein 2
NM_008640	Laptm4a	1.64	0.0413	294.3	483.1	lysosomal-associated protein transmembrane 4A
NM_152822	Las1l	-3.3	0.0396	27.5	8.33	LAS1-like (S. cerevisiae)
NM_028015	Lass5	-1.99	0.0301	91.5	45.9	LAG1 homolog, ceramide synthase 5
NM_008489	Lbp	55.2	0.031	0.463	25.6	lipopolysaccharide binding protein
NM_133815	Lbr	-3.62	0.0155	121.3	33.5	lamin B receptor
NM_027137	Lce1d	2.31	0.00547	0.705	1.63	late cornified envelope 1D
NM_010699	Ldha	-4.73	0.00154	1176.7	248.7	lactate dehydrogenase A
NM_008492	Ldhb	3.68	0.0288	5.95	21.9	lactate dehydrogenase B
NM_178886	Ldlrad3	-1.7	0.0182	15.3	8.98	low density lipoprotein receptor class A domain containing 3
NM_145554	Ldlrap1	1.63	0.0427	33	53.7	low density lipoprotein receptor adaptor protein 1
NM_010701	Lect1	-1.45	0.0208	0.725	0.5	leukocyte cell derived chemotaxin 1
NM_027203	Leng1	-1.6	0.0368	22	13.8	leukocyte receptor cluster (LRC) member 1
NM_013534	Leprel2	10	0.00304	5.64	56.4	leprecan-like 2
NM_010705	Lgals3	-7.73	0.0395	11.6	1.5	lectin, galactose binding, soluble 3
NM_144556	Lgi4	-1.51	0.0413	0.544	0.359	leucine-rich repeat LGI family, member 4
NM_011175	Lgmn	1.21	0.00779	166.7	200.9	legumain
NM_013582	Lhcgr	-2.93	0.00798	1.92	0.653	luteinizing hormone/choriogonadotropin receptor
NM_175386	Lhfp	2.12	0.0164	30.1	63.8	lipoma HMGIC fusion partner
NM_010714	Lhx9	3.27	0.0192	1.21	3.97	LIM homeobox protein 9
NM_024471	Lias	-1.38	0.0274	74.1	53.7	lipoic acid synthetase
NM_010715	Lig1	-12.5	0.022	88.3	7.09	ligase I, DNA, ATP-dependent
NM_172397	Limd2	-2.59	0.0326	2.1	0.81	LIM domain containing 2
NM_010717	Limk1	-6.62	0.00607	111.5	16.8	LIM-domain containing, protein kinase
NM_144862	Lims2	-1.84	0.00945	20.8	11.3	LIM and senescent cell antigen like domains 2
NM_172714	Lin54	-4.13	0.0365	29.9	7.24	lin-54 homolog (C. elegans)
NM_175516	Lingo2	-19.8	0.0271	20.9	1.06	leucine rich repeat and Ig domain containing 2
NM_019980	Litaf	-1.54	0.0365	19.1	12.4	LPS-induced TN factor
NM_183120	Lmbr1	6.56	0.0104	1.79	11.8	limb region 1
NM_144799	Lmcd1	15.1	0.00131	4.32	65.1	LIM and cysteine-rich domains 1
NM_001002011	Lmna	-2.8	0.00135	1367.1	488.1	lamin A
NM_010722	Lmnb2	-6.36	0.0298	172.5	27.1	lamin B2
NM_010723	Lmo4	3.92	0.0115	19.8	77.5	LIM domain only 4
NM_175097	Lmo6	1.31	0.0162	4.3	5.63	prickle homolog 3 (Drosophila)
NM_053106	Lmod1	65.1	0.00502	4.06	264.2	leiomodin 1 (smooth muscle)
NM_027133	Lnp	-4.28	0.00217	52.6	12.3	limb and neural patterns
NM_080795	Lnx2	-3.36	0.00458	3.04	0.904	ligand of numb-protein X 2
NM_025827	Lonp2	1.98	0.0333	39.1	77.7	lon peptidase 2, peroxisomal
NM_010729	Loxl1	2.56	0.0499	49.7	127.1	lysyl oxidase-like 1
NM_033325	Loxl2	-13.3	0.000334	9.42	0.71	lysyl oxidase-like 2
NM_033325	Loxl2	-7.35	0.00122	90.2	12.3	lysyl oxidase-like 2
NM_172266	Lpgat1	-1.36	0.00236	73.2	53.9	lysophosphatidylglycerol acyltransferase 1
NM_022883	Lpin3	-9.22	0.00146	50.3	5.45	lipin 3
NM_178665	Lpp	-1.29	0.0311	50.7	39.3	LIM domain containing preferred translocation partner in lipoma
NM_175478	Lrfn3	2.95	0.00738	7.87	23.2	leucine rich repeat and fibronectin type III domain containing 3
NM_008377	Lrig1	-2.2	0.00237	16.2	7.38	leucine-rich repeats and immunoglobulin-like domains 1
NM_008512	Lrp1	1.95	0.00347	48.4	94.3	low density lipoprotein receptor-related protein 1
NM_022993	Lrp10	-1.28	0.0294	111.8	87.4	low-density lipoprotein receptor-related protein 10
NM_172814	Lrp12	-1.69	0.0323	41.6	24.6	low density lipoprotein-related protein 12
NM_008513	Lrp5	1.56	0.0487	2.36	3.67	low density lipoprotein receptor-related protein 5
NM_008514	Lrp6	1.93	0.0186	9.5	18.4	low density lipoprotein receptor-related protein 6
NM_028233	Lrpprc	-1.9	0.0126	80.3	42.3	leucine-rich PPR-motif containing
NM_024194	Lrrc40	-3.67	0.00318	30.6	8.33	leucine rich repeat containing 40
NM_153521	Lrrc41	-1.3	0.0298	39.2	30.2	leucine rich repeat containing 41
NM_029044	Lrrc48	3.55	0.000895	0.37	1.31	leucine rich repeat containing 48
NM_153777	Lrrc56	3.23	0.0111	2.19	7.08	leucine rich repeat containing 56
NM_133807	Lrrc59	-3.93	0.00372	1017.1	258.9	leucine rich repeat containing 59
NM_133897	Lrrc8c	-3.13	0.0166	12.6	4.04	leucine rich repeat containing 8 family, member C
NM_178701	Lrrc8d	-3.04	0.0136	47.1	15.5	leucine rich repeat containing 8D
NM_008515	Lrrfip1	-1.37	0.0344	106.5	77.5	leucine rich repeat (in FLII) interacting protein 1
NM_146191	Lrrk1	1.3	0.0449	54.4	70.6	leucine-rich repeat kinase 1
NM_175548	Lsamp	-1.43	0.0404	0.514	0.36	limbic system-associated membrane protein
NM_028185	Lsm11	-3.58	0.0435	10.8	3.02	U7 snRNP-specific Sm-like protein LSM11
NM_030597	Lsm2	-6.08	0.00159	181.6	29.9	LSM2 homolog, U6 small nuclear RNA associated (S. cerevisiae)
NM_026309	Lsm3	-5.62	0.000678	113.3	20.2	LSM3 homolog, U6 small nuclear RNA associated (S. cerevisiae)
NM_015816	Lsm4	-5.29	0.000384	69.2	13.1	LSM4 homolog, U6 small nuclear RNA associated (S. cerevisiae)
NM_133939	Lsm8	-5.27	0.0311	150.3	28.5	LSM8 homolog, U6 small nuclear RNA associated (S. cerevisiae)
NM_008517	Lta4h	-2.47	0.0436	27.6	11.2	leukotriene A4 hydrolase
NM_025968	Ltb4dh	-2.96	0.0294	355.5	120.1	prostaglandin reductase 1
NM_019919	Ltbp1	-1.4	0.0293	155.5	111.2	latent transforming growth factor beta binding protein 1
NM_013589	Ltbp2	2.53	0.0198	46.4	117.6	latent transforming growth factor beta binding protein 2
NM_181470	Ltv1	-4.81	0.00422	14.9	3.09	LTV1 homolog (S. cerevisiae)
NM_008524	Lum	30	0.0148	0.43	12.9	lumican
NM_016753	Lxn	1.9	0.0433	67.4	127.9	latexin
NM_010738	Ly6a	2.17	0.042	94.4	205.4	lymphocyte antigen 6 complex, locus A
NM_013825	Ly75	-5.92	0.0177	5.26	0.889	lymphocyte antigen 75
NM_016923	Ly96	-1.2	0.0105	12.2	10.1	lymphocyte antigen 96
NM_025281	Lyar	-12	0.0242	34.5	2.88	Ly1 antibody reactive clone
NM_011838	Lynx1	1.93	0.0251	6.9	13.3	Ly6/neurotoxin 1
NM_133792	Lypla3	1.86	0.0426	3.44	6.4	phospholipase A2, group XV
NM_133688	Lyrm5	2.24	0.0134	7.22	16.2	LYR motif containing 5
NM_030257	Lysmd3	-2.26	0.00249	16.9	7.45	LysM, putative peptidoglycan-binding, domain containing 3
NM_026963	Lzic	-1.91	0.0196	57.5	30.2	leucine zipper and CTNNBIP1 domain containing
NM_010749	M6pr	-1.9	0.0217	31.7	16.6	mannose-6-phosphate receptor, cation dependent
NM_134147	Macrod1	10.1	0.0233	2.45	24.7	MACRO domain containing 1
NM_010752	Mad1l1	-2.98	0.041	19.6	6.57	mitotic arrest deficient 1-like 1
NM_019499	Mad2l1	-32.5	0.00282	19.3	0.594	MAD2 mitotic arrest deficient-like 1 (yeast)
NM_019499	Mad2l1	-17.1	0.0128	124.5	7.27	MAD2 mitotic arrest deficient-like 1 (yeast)
NM_010755	Maff	-4.17	0.0198	159.2	38.1	v-maf musculoaponeurotic fibrosarcoma oncogene family, protein F (avian)
NM_010757	Mafk	-1.47	0.0384	6.43	4.37	v-maf musculoaponeurotic fibrosarcoma oncogene family, protein K (avian)
NM_019791	Maged1	1.91	0.00721	143.7	275.1	melanoma antigen, family D, 1
NM_030700	Maged2	2.16	0.0138	73.3	158.1	melanoma antigen, family D, 2
NM_053201	Magee1	2.05	0.0123	50.3	103.2	melanoma antigen, family E, 1
NM_010367	Magi1	1.75	0.0202	14.4	25.2	membrane associated guanylate kinase, WW and PDZ domain containing 1
NM_010760	Magoh	-4.12	0.00711	303	73.5	mago-nashi homolog, proliferation-associated (Drosophila)
NM_008548	Man1a	-4.3	0.0022	5.16	1.2	mannosidase 1, alpha
NM_172903	Man2a2	-2.8	0.000668	257.5	91.8	mannosidase 2, alpha 2
NM_028636	Man2c1	2.12	0.0324	47.4	100.6	mannosidase, alpha, class 2C, member 1
NM_173740	Maoa	1.75	0.0127	146.1	255.5	monoamine oxidase A
NM_026160	Map1lc3b	3.63	0.0349	110.9	402.9	microtubule-associated protein 1 light chain 3 beta
NM_023138	Map2k2	-1.71	0.0169	192.5	112.9	mitogen-activated protein kinase kinase 2
NM_009157	Map2k4	-2.47	0.037	19.8	8.04	mitogen-activated protein kinase kinase 4
NM_022012	Map3k11	-2.03	0.016	48.5	23.9	mitogen-activated protein kinase kinase kinase 11
NM_016693	Map3k6	-3.2	0.0478	5.52	1.72	mitogen-activated protein kinase kinase kinase 6
NM_025609	Map3k7ip1	1.36	0.00798	88.5	120	mitogen-activated protein kinase kinase kinase 7 interacting protein 1
NM_201519	Map4k5	-1.41	0.00287	26.2	18.6	mitogen-activated protein kinase kinase kinase kinase 5
NM_011949	Mapk1	-1.88	0.0176	44.3	23.6	mitogen-activated protein kinase 1
NM_011161	Mapk11	-4.41	0.0398	2.65	0.6	mitogen-activated protein kinase 11
NM_013871	Mapk12	-2	0.0359	30	15	mitogen-activated protein kinase 12
NM_027115	Mapk1ip1	2.63	0.00464	12	31.6	mitogen-activated protein kinase 1 interacting protein 1
NM_172632	Mapk4	2.14	0.0422	0.417	0.891	mitogen-activated protein kinase 4
NM_010765	Mapkapk5	-1.82	0.0384	122	67.1	MAP kinase-activated protein kinase 5
NM_153058	Mapre2	-2.83	0.000709	12.9	4.56	microtubule-associated protein, RP/EB family, member 2
NM_133350	Mapre3	1.96	0.0214	1.84	3.6	microtubule-associated protein, RP/EB family, member 3
NM_007928	Mark2	-1.49	0.0246	22.8	15.3	MAP/microtubule affinity-regulating kinase 2
NM_022801	Mark3	-2.36	0.0161	36.6	15.5	MAP/microtubule affinity-regulating kinase 3
NM_175439	Mars2	-5.27	0.00315	20.4	3.86	methionine-tRNA synthetase 2 (mitochondrial)
NM_183195	Marveld1	1.83	0.00677	18.2	33.2	MARVEL (membrane-associating) domain containing 1
NM_019945	Mast1	-1.8	0.0136	3.3	1.83	microtubule associated serine/threonine kinase 1
NM_008641	Mast2	-2.57	0.00398	89.8	34.9	microtubule associated serine/threonine kinase 2
NM_016762	Matn2	5.28	0.0149	7.07	37.3	matrilin 2
NM_011843	Mbc2	-5.72	0.00274	181	31.6	family with sequence similarity 62 (C2 domain containing), member A
NM_207515	Mbnl2	-2.03	0.0118	73.1	36	muscleblind-like 2
NM_145130	Mboat5	-1.54	0.0151	8.24	5.34	lysophosphatidylcholine acyltransferase 3
NM_008562	Mcl1	-2.73	0.00565	75.3	27.6	myeloid cell leukemia sequence 1
NM_027290	Mcm10	-38	0.049	113.7	2.99	minichromosome maintenance deficient 10 (S. cerevisiae)
NM_008564	Mcm2	-22.6	0.0463	28.3	1.25	minichromosome maintenance deficient 2 mitotin (S. cerevisiae)
NM_008565	Mcm4	-7.22	0.0276	203.5	28.2	minichromosome maintenance deficient 4 homolog (S. cerevisiae)
NM_008566	Mcm5	-55.6	0.0226	417.6	7.52	minichromosome maintenance deficient 5, cell division cycle 46 (S. cerevisiae)
NM_008567	Mcm6	-9.4	0.00544	163.2	17.4	minichromosome maintenance deficient 6 (MIS5 homolog, S. pombe) (S. cerevisiae)
NM_053177	Mcoln1	1.46	0.00668	60.3	88	mucolipin 1
NM_016766	Mcrs1	-2.21	0.00373	51.8	23.5	microspherule protein 1
NM_016766	Mcrs1	-1.53	0.0223	173.3	113.5	microspherule protein 1
NM_026902	Mcts1	-1.57	0.0211	32.9	20.9	malignant T cell amplified sequence 1
NM_008617	Mdh2	-2.25	0.0161	460.7	204.8	malate dehydrogenase 2, NAD (mitochondrial)
NM_010785	Mdm1	-2.67	0.0496	2.82	1.06	transformed mouse 3T3 cell double minute 1
NM_025297	Mecr	-2.68	0.0161	47.6	17.8	mitochondrial trans-2-enoyl-CoA reductase
NM_138596	Med10	-2.97	0.0351	78.9	26.5	mediator of RNA polymerase II transcription, subunit 10 homolog (NUT2, S. cerevisiae)
NM_033609	Med15	-1.63	0.0137	27.9	17.2	mediator complex subunit 15
NM_198107	Med16	1.28	0.0397	118.9	152.4	mediator complex subunit 16
NM_026039	Med18	-4.65	0.0239	12.3	2.65	mediator of RNA polymerase II transcription, subunit 18 homolog (yeast)
NM_025315	Med21	-3.92	0.0171	111	28.3	mediator complex subunit 21
NM_011513	Med22	-1.55	0.0183	108.5	70.1	mediator complex subunit 22
NM_029365	Med25	1.3	0.0386	91.7	119.6	mediator of RNA polymerase II transcription, subunit 25 homolog (yeast)
NM_026896	Med27	-2.31	0.00249	52.3	22.6	mediator complex subunit 27
NM_026068	Med31	-1.54	0.0233	44.7	29	mediator of RNA polymerase II transcription, subunit 31 homolog (yeast)
NM_027213	Med6	-2.66	0.00799	53.5	20.1	mediator of RNA polymerase II transcription, subunit 6 homolog (yeast)
NM_173719	Med8	-3.19	0.012	171.8	53.9	mediator of RNA polymerase II transcription, subunit 8 homolog (yeast)
NM_010790	Melk	-38	0.0194	25.5	0.671	maternal embryonic leucine zipper kinase
NM_030705	Mesdc1	-2.05	0.00645	347.6	169.7	mesoderm development candidate 1
NM_019648	Metap2	-3.19	0.000768	192.2	60.4	methionine aminopeptidase 2
NM_144797	Metrnl	-2.02	0.00746	92	45.5	meteorin, glial cell differentiation regulator-like
NM_145524	Mettl8	-1.61	0.0139	14.1	8.75	methyltransferase like 8
NM_021554	Mettl9	-1.44	0.0238	173.4	120.6	methyltransferase like 9
NM_145426	Mfap3	-2.59	0.0273	11.8	4.56	microfibrillar-associated protein 3
NM_027756	Mfap3l	-3.34	0.0155	32.3	9.66	microfibrillar-associated protein 3-like
NM_025813	Mfsd1	-1.47	0.0498	54.3	36.9	major facilitator superfamily domain containing 1
NM_146035	Mgat2	-1.55	0.0377	233.8	151.3	mannoside acetylglucosaminyltransferase 2
NM_145137	Mgl2	2.9	0.0115	24.2	70.1	macrophage galactose N-acetyl-galactosamine specific lectin 2
NM_011844	Mgll	1.84	0.0293	7.87	14.5	monoglyceride lipase
NM_008597	Mgp	59	0.00383	29.8	1758.7	matrix Gla protein
NM_019946	Mgst1	53.4	0.0104	1.65	87.9	microsomal glutathione S-transferase 1
NM_025569	Mgst3	-3.15	0.0177	84.6	26.9	microsomal glutathione S-transferase 3
NM_138315	Mical1	1.61	0.00665	58.2	93.8	microtubule associated monoxygenase, calponin and LIM domain containing 1
NM_177282	Mical2	-5.09	0.0281	10.5	2.06	microtubule associated monoxygenase, calponin and LIM domain containing 2
NM_025910	Mina	-3.69	0.0038	52.3	14.2	myc induced nuclear antigen
NM_027436	Mipep	-4.02	0.00442	4.29	1.07	mitochondrial intermediate peptidase
NM_025993	Mis12	-2.21	0.0199	82.5	37.3	MIS12 homolog (yeast)
NM_026472	Mki67ip	-2.8	0.00697	163.4	58.4	Mki67 (FHA domain) interacting nucleolar phosphoprotein
NM_021527	Mkks	-2.37	0.014	22	9.28	McKusick-Kaufman syndrome protein
NM_153049	Mkl1	-4.62	0.0314	2.49	0.539	MKL (megakaryoblastic leukemia)/myocardin-like 1
NM_011746	Mkrn3	-1.96	0.0164	8.55	4.37	makorin, ring finger protein, 3
NM_145385	Mlf2	-2.42	0.00858	396.9	164.2	myeloid leukemia factor 2
NM_026810	Mlh1	-2.82	0.0331	10.1	3.58	mutL homolog 1 (E. coli)
NM_029931	Mllt3	3.71	0.0232	5.93	22	myeloid/lymphoid or mixed-lineage leukemia (trithorax homolog, Drosophila); translocated to, 3
NM_019966	Mlycd	2.93	0.000848	12.1	35.4	malonyl-CoA decarboxylase
NM_181570	Mm.260576	-2.81	0.0172	38.4	13.6
XM_122057	Mm.338973	-3.05	0.00226	110.6	36.3
NM_026230	Mm.4608	-1.47	0.00278	30.6	20.8
NM_026178	Mmd	-2.43	0.00793	234.4	96.7	monocyte to macrophage differentiation-associated
NM_008606	Mmp11	6.7	0.0114	119.8	803	matrix metallopeptidase 11
NM_008607	Mmp13	5.51	0.0343	0.609	3.35	matrix metallopeptidase 13
NM_008608	Mmp14	3.24	0.0338	1010.7	3272.2	matrix metallopeptidase 14 (membrane-inserted)
NM_019724	Mmp16	5.04	0.0121	0.342	1.72	matrix metallopeptidase 16
NM_011846	Mmp17	4.18	0.0132	1.3	5.43	matrix metallopeptidase 17
NM_021412	Mmp19	9.33	0.0059	0.43	4.01	matrix metallopeptidase 19
NM_008610	Mmp2	14.5	0.0095	21.5	310.9	matrix metallopeptidase 2
NM_029797	Mnd1	-6.26	0.0104	111.6	17.8	meiotic nuclear divisions 1 homolog (S. cerevisiae)
NM_008613	Mns1	-10.7	0.0315	5.07	0.475	meiosis-specific nuclear structural protein 1
NM_022323	Moap1	-1.76	0.0119	27.9	15.8	modulator of apoptosis 1
NM_145571	Mobkl1b	-1.5	0.0289	43.1	28.7	MOB1, Mps One Binder kinase activator-like 1B (yeast)
NM_172457	Mobkl2a	-2	0.0144	20.8	10.4	MOB1, Mps One Binder kinase activator-like 2A (yeast)
NM_025283	Mobkl3	-2.12	0.0256	124.7	58.9	MOB1, Mps One Binder kinase activator-like 3 (yeast)
NM_173015	Mon1b	-2.13	0.0344	2.32	1.09	MON1 homolog b (yeast)
NM_019768	Morf4l2	-2.32	0.0197	336.9	145.2	mortality factor 4 like 2
NM_026758	Mphosph6	-2.66	0.0102	71.8	27	M phase phosphoprotein 6
NM_019939	Mpp6	-8.47	0.0372	86.2	10.2	membrane protein, palmitoylated 6 (MAGUK p55 subfamily member 6)
NM_172630	Mppe1	2.16	0.0362	10.8	23.3	metallophosphoesterase 1
NM_172610	Mpped1	-1.67	0.0214	5.17	3.09	metallophosphoesterase domain containing 1
NM_008622	Mpv17	1.73	0.00442	81	139.9	Mpv17 transgene, kidney disease mutant
NM_008209	Mr1	11.8	0.0317	1.4	16.6	major histocompatibility complex, class I-related
NM_026242	Mrfap1	-1.42	0.00656	221.9	155.8	Morf4 family associated protein 1
NM_175534	Mrgpre	2.59	0.0441	4.55	11.8	MAS-related GPR, member E
NM_026401	Mrp63	-1.55	0.0173	170.5	110.3	mitochondrial ribosomal protein 63
NM_025553	Mrpl11	-3.15	0.0117	110	35	mitochondrial ribosomal protein L11
NM_026759	Mrpl13	-1.82	0.0231	445.8	245.6	mitochondrial ribosomal protein L13
NM_025606	Mrpl16	-2.31	0.0045	133.2	57.7	mitochondrial ribosomal protein L16
NM_025301	Mrpl17	-1.8	0.0427	291.2	162	mitochondrial ribosomal protein L17
NM_175001	Mrpl22	-3.37	0.0231	52.9	15.7	mitochondrial ribosomal protein L22
NM_024227	Mrpl28	-2.61	0.00258	89.9	34.4	mitochondrial ribosomal protein L28
NM_027098	Mrpl30	-1.75	0.0482	235	134	mitochondrial ribosomal protein L30
NM_029271	Mrpl32	-2.2	0.00464	27.5	12.5	mitochondrial ribosomal protein L32
NM_025796	Mrpl33	-1.76	0.00742	506.8	287.7	mitochondrial ribosomal protein L33
NM_025430	Mrpl35	-2.37	0.00262	116.1	49.1	mitochondrial ribosomal protein L35
NM_053163	Mrpl36	-1.58	0.0114	21.9	13.8	mitochondrial ribosomal protein L36
NM_017404	Mrpl39	-2.18	0.0246	78.2	35.9	mitochondrial ribosomal protein L39
NM_023167	Mrpl4	-1.74	0.00988	26.6	15.3	mitochondrial ribosomal protein L4
NM_010922	Mrpl40	-2.77	0.00605	138.6	50	mitochondrial ribosomal protein L40
NM_053164	Mrpl43	-1.6	0.0169	168.4	105	mitochondrial ribosomal protein L43
NM_023331	Mrpl46	-3.06	0.0165	68.2	22.3	mitochondrial ribosomal protein L46
NM_029017	Mrpl47	-3.46	0.00697	50.4	14.6	mitochondrial ribosomal protein L47
NM_026246	Mrpl49	-3.99	0.00715	92.6	23.2	mitochondrial ribosomal protein L49
NM_026246	Mrpl49	-2.4	0.0011	50.5	21	mitochondrial ribosomal protein L49
NM_178603	Mrpl50	-1.92	0.0393	73.7	38.4	mitochondrial ribosomal protein L50
NM_026851	Mrpl52	-1.76	0.00342	206.9	117.7	mitochondrial ribosomal protein L52
NM_025317	Mrpl54	-2.06	0.0251	195.1	94.8	mitochondrial ribosomal protein L54
NM_026035	Mrpl55	-1.54	0.013	65.7	42.6	mitochondrial ribosomal protein L55
NM_030116	Mrpl9	-2.19	0.0201	176.2	80.5	mitochondrial ribosomal protein L9
NM_025544	Mrps15	-2.66	0.00661	63.3	23.8	mitochondrial ribosomal protein S15
NM_025440	Mrps16	-1.84	0.042	216.7	117.7	mitochondrial ribosomal protein S16
NM_025878	Mrps18b	-2.85	0.00188	361.8	127.1	mitochondrial ribosomal protein S18B
NM_025485	Mrps22	-2.47	0.0216	117.3	47.4	mitochondrial ribosomal protein S22
NM_024174	Mrps23	-2.69	0.00168	103.7	38.6	mitochondrial ribosomal protein S23
NM_026080	Mrps24	-1.88	0.0212	145	77.1	mitochondrial ribosomal protein S24
NM_025578	Mrps25	-3.03	0.0199	104.2	34.4	mitochondrial ribosomal protein S25
NM_207207	Mrps26	-3.65	0.0238	99.4	27.2	mitochondrial ribosomal protein S26
NM_025434	Mrps28	-1.94	0.0131	147.4	76.2	mitochondrial ribosomal protein S28
NM_021556	Mrps30	-1.51	0.0191	159.3	105.5	mitochondrial ribosomal protein S30
NM_145573	Mrps35	-1.94	0.0234	138.8	71.6	mitochondrial ribosomal protein S35
NM_025369	Mrps36	-1.85	0.0379	177.3	95.7	mitochondrial ribosomal protein S36
NM_029963	Mrps5	-3.47	0.0345	20.6	5.95	mitochondrial ribosomal protein S5
NM_025305	Mrps7	-2.56	0.0114	173.7	67.9	mitchondrial ribosomal protein S7
NM_023514	Mrps9	-1.66	0.0123	82.7	49.9	mitochondrial ribosomal protein S9
NM_026422	Mrrf	-1.52	0.00684	67.2	44.2	mitochondrial ribosome recycling factor
NM_007641	Ms4a1	1.36	0.0482	0.425	0.58	membrane-spanning 4-domains, subfamily A, member 1
NM_029499	Ms4a4c	2.41	0.0497	0.371	0.895	membrane-spanning 4-domains, subfamily A, member 4C
NM_025658	Ms4a4d	76.4	0.0116	0.595	45.4	membrane-spanning 4-domains, subfamily A, member 4D
NM_027836	Ms4a7	-1.56	0.0368	0.544	0.349	membrane-spanning 4-domains, subfamily A, member 7
NM_010829	Msh3	-3.32	0.0401	2.55	0.767	mutS homolog 3 (E. coli)
NM_010832	Msl31	-2.72	0.0204	17.7	6.51	male-specific lethal 3 homolog (Drosophila)
NM_018857	Msln	-2.87	0.00502	198.8	69.4	mesothelin
NM_029619	Msrb2	-10.3	0.0132	13.7	1.33	methionine sulfoxide reductase B2
NM_144898	Msto1	-1.57	0.0232	40.8	26	misato homolog 1 (Drosophila)
NM_013601	Msx2	-10.2	0.0351	6.14	0.603	homeobox, msh-like 2
NM_013602	Mt1	1.74	0.0264	71.2	123.7	metallothionein 1
NM_013602	Mt1	1.65	0.0311	352.7	582.2	metallothionein 1
NM_024433	Mtap	-3.72	0.00495	182.7	49.1	methylthioadenosine phosphorylase
NM_008634	Mtap1b	-1.32	0.0313	127.5	96.6	microtubule-associated protein 1B
NM_144941	Mtap7d1	-1.68	0.0131	377.6	225.4	microtubule-associated protein 7 domain containing 1
NM_134092	Mtbp	-3.07	0.00831	83.3	27.2	Mdm2, transformed 3T3 cell double minute p53 binding protein
NM_019758	Mtch2	1.28	0.01	10.4	13.4	mitochondrial carrier homolog 2 (C. elegans)
NM_026002	Mtdh	-1.87	0.00794	389.2	208.6	metadherin
NM_008636	Mtf1	-2.69	0.026	7.03	2.61	metal response element binding transcription factor 1
NM_013827	Mtf2	-1.37	0.0435	96	69.9	metal response element binding transcription factor 2
NM_026182	Mtfr1	-3.41	0.0332	27.2	7.98	mitochondrial fission regulator 1
NM_172308	Mthfd1l	-6.96	0.00846	74.6	10.7	methylenetetrahydrofolate dehydrogenase (NADP+ dependent) 1-like
NM_008638	Mthfd2	-1.46	0.019	144.9	99	methylenetetrahydrofolate dehydrogenase (NAD+ dependent), methenyltetrahydrofolate cyclohydrolase
NM_008098	Mtpn	-3.18	0.0183	99.6	31.3	myotrophin
NM_080457	Muc4	1.88	0.0212	0.679	1.27	mucin 4
NM_181729	Muc6	2.29	0.0485	0.69	1.58	mucin 6, gastric
NM_138656	Mvd	-1.71	0.0373	18.5	10.8	mevalonate (diphospho) decarboxylase
NM_016662	Mxd3	-36.6	0.00315	25.1	0.686	Max dimerization protein 3
NM_026280	Mxra7	-1.84	0.0159	32.4	17.6	matrix-remodelling associated 7
NM_024263	Mxra8	11.9	0.0016	75.4	898.1	matrix-remodelling associated 8
NM_016969	Myadm	-2.65	0.0168	58.5	22.1	myeloid-associated differentiation marker
NM_016776	Mybbp1a	-4.49	0.0224	36.4	8.12	MYB binding protein (P160) 1a
NM_016749	Mybph	279.8	0.0332	0.737	206.3	myosin binding protein H
NM_010849	Myc	-2.36	0.0175	142.9	60.5	myelocytomatosis oncogene
NM_019660	Mycbp	-4.56	0.00363	40	8.79	c-myc binding protein
[truncated: 1,677 more rows]
