# Supplementary material for: Ontology-Based Meta-Analysis of Global Collections of High-Throughput Public Data
Source: PLoS One. 2010 Sep 29;5(9):e13066. doi: 10.1371/journal.pone.0013066 (PMC2947508; doi:10.1371/journal.pone.0013066)
Supplement: Table S8 — Meta-analysis results for the brown preadipocyte signature query against all other public datasets on genetic perturbations analysis. Brown preadipocyte signature was determined by comparing gene expression of cultured brown preadipocytes versus white preadipocytes at 4 days (0.01 MB XLS) [file pone.0013066.s008.xls]

## Sheet: bioset_studies-2
Brown preadipocytes culture 4d _vs_ white preadipocytes culture 4d
Signature size: 2144
Study: White versus brown adipocytes
Gene Perturbation	Score	Direction
SMARCB1	100	+
Tcrb	96.2085	+
MYC	95.323	-
RHO	94.8632	-
MYOD1	94.8318	-
SOX2	93.8956	+
MYF5	93.7967	-
CD28	92.9496
IGF1R	92.7893	-
KLF4	92.3109	-
BMP4	92.2487	-
Tcof1	92.0591	-
Ifna	91.9874	-
Tcra	91.837	-
POU5F1	91.0932	-
PPARG	90.5384	-
